# Supplementary material for: 3,6-Dibromo-7-ethyl­amino-4-methyl-2H-chromen-2-one
Source: Acta Crystallogr Sect E Struct Rep Online. 2012 Mar 17;68(Pt 4):o1108. doi: 10.1107/S160053681201077X (PMC3344057; doi:10.1107/S160053681201077X)
Supplement: Supplementary file 2 [file e-68-o1108-Isup2.hkl]

# 
# h,k,l, Fc-squared, Fo-squared, sigma(Fo-squared) and status flag 
# 
data_I
_shelx_title ' ZT1223B16 in P1             New: P-1' 
_shelx_refln_list_code          4 
_shelx_F_calc_maximum      198.02 
_exptl_crystal_F_000       352.00 
_reflns_d_resolution_high  0.8255 
 
loop_ 
 _symmetry_equiv_pos_as_xyz 
 'x, y, z' 
 '-x, -y, -z' 
 
_cell_length_a     7.5795 
_cell_length_b     7.6839 
_cell_length_c    11.2610 
_cell_angle_alpha  93.628 
_cell_angle_beta   98.288 
_cell_angle_gamma 102.626 
 
_shelx_F_squared_multiplier     1.000 
 
loop_ 
 _refln_index_h 
 _refln_index_k 
 _refln_index_l 
 _refln_F_squared_calc 
 _refln_F_squared_meas 
 _refln_F_squared_sigma 
 _refln_observed_status 
   1   0   0       40.58       49.24      3.14 o 
   2   0   0     2455.50     2733.47     72.43 o 
   3   0   0     2243.37     2394.40     63.71 o 
   5   0   0        1.62        5.88      2.22 o 
   6   0   0        9.32        5.69      2.77 o 
   7   0   0      453.53      446.04     15.50 o 
   8   0   0       30.62       29.42      5.49 o 
  -9   1   0        0.65        1.18      5.88 o 
  -8   1   0        9.82       13.34      6.28 o 
  -7   1   0      276.90      286.34     13.73 o 
  -6   1   0        8.93       11.44      6.47 o 
  -5   1   0      100.21       88.35      4.85 o 
  -4   1   0     4512.59     3914.85    454.49 o 
  -3   1   0       26.23       26.28      2.75 o 
  -2   1   0     9852.96     9846.96    358.57 o 
  -1   1   0      474.34      446.06     16.48 o 
   0   1   0    11533.40    10302.93    196.43 o 
   1   1   0      436.29      414.84     13.17 o 
   2   1   0      855.27      867.28     19.39 o 
   3   1   0     5251.24     5407.71    108.58 o 
   4   1   0       63.41       65.17      3.29 o 
   5   1   0      260.67      268.28      6.86 o 
   6   1   0      529.88      527.40     13.07 o 
   7   1   0       22.33       13.73      4.71 o 
   8   1   0        0.33        0.00      5.49 o 
  -9   2   0        5.29        1.57      7.06 o 
  -8   2   0      135.26      124.75     10.59 o 
  -7   2   0        0.14        0.00      3.46 o 
  -6   2   0      313.98      293.62      9.98 o 
  -5   2   0       77.04       63.95      5.10 o 
  -4   2   0     1008.45      984.70     37.27 o 
  -3   2   0        2.04        0.00      1.57 o 
  -2   2   0     1726.97     1820.71     66.69 o 
   0   2   0     1180.02     1191.90     21.54 o 
   1   2   0      485.67      433.11      9.46 o 
   2   2   0     2824.96     2844.49     50.81 o 
   3   2   0     1038.92      948.96     26.46 o 
   4   2   0        4.96        2.92      2.46 o 
   5   2   0       44.05       44.27      3.62 o 
   6   2   0      428.72      413.89     16.08 o 
   7   2   0       13.40        8.63      5.10 o 
   8   2   0      117.96      135.74      9.02 o 
  -9   3   0        2.42        4.32      7.45 o 
  -8   3   0       58.50       77.68      6.08 o 
  -7   3   0        0.60        2.53      5.30 o 
  -6   3   0      229.91      232.64     12.16 o 
  -5   3   0     1574.27     1636.71     61.20 o 
  -4   3   0       10.08        3.53      2.75 o 
  -3   3   0     1061.48      992.54     37.27 o 
  -2   3   0     3430.36     3497.83    127.50 o 
  -1   3   0     5272.35     5047.06    183.60 o 
   0   3   0      233.74      123.19      5.10 o 
   1   3   0      980.12      965.91     24.13 o 
   2   3   0     4592.71     4223.81    270.70 o 
   3   3   0        1.23        0.00      1.70 o 
   4   3   0      655.11      646.00     28.44 o 
   5   3   0      593.38      574.73     20.01 o 
   6   3   0        8.86       11.38      4.71 o 
   7   3   0       20.18       38.84      5.88 o 
  -8   4   0        0.06        0.00      4.57 o 
  -7   4   0      125.31      135.35     10.98 o 
  -6   4   0       95.34       96.51      7.85 o 
  -5   4   0      508.39      517.46     21.58 o 
  -4   4   0      218.47      222.83     11.38 o 
  -3   4   0     3392.07     3495.47    127.89 o 
  -1   4   0      878.16     1000.39     37.66 o 
   0   4   0     1729.00     1721.09     41.49 o 
   1   4   0     1815.66     2004.18     41.00 o 
   2   4   0       35.93       33.20      2.74 o 
   3   4   0       43.08       40.08      2.52 o 
   4   4   0      558.79      540.20     15.08 o 
   5   4   0      357.81      326.79     13.34 o 
   6   4   0       17.01       14.12      5.49 o 
   7   4   0      100.34       98.47      8.24 o 
  -8   5   0        0.86        0.00      4.85 o 
  -7   5   0      129.06      142.41     10.98 o 
  -6   5   0      296.37      305.61     15.69 o 
  -5   5   0       41.75       40.02      5.88 o 
  -4   5   0     1082.74     1117.69     43.15 o 
  -3   5   0        3.29        0.00      0.78 o 
  -2   5   0      272.53      205.96     10.20 o 
  -1   5   0      311.16      317.77     14.12 o 
   0   5   0      878.23      938.72     25.50 o 
   1   5   0     2178.27     2209.39     45.20 o 
   2   5   0       79.48       76.01      3.47 o 
   3   5   0      826.60      849.38     21.94 o 
   4   5   0      162.48      160.06      9.42 o 
   5   5   0        0.28        0.00      4.71 o 
   6   5   0        0.33        8.63      6.28 o 
  -8   6   0       51.51       47.08      9.02 o 
  -7   6   0        2.01        0.00      6.67 o 
  -6   6   0       43.62       54.92      7.85 o 
  -5   6   0       10.46        4.32      5.10 o 
  -4   6   0      461.18      445.27     19.62 o 
  -3   6   0     1259.84     1197.33     45.90 o 
  -2   6   0       11.26       12.16      4.32 o 
  -1   6   0     1160.27     1227.14     47.08 o 
   0   6   0      207.04      230.11      8.32 o 
   1   6   0        5.70        7.04      3.18 o 
   2   6   0       59.66       70.24      4.85 o 
   3   6   0      215.39      201.96      8.38 o 
   4   6   0      288.82      290.31     13.34 o 
   5   6   0       14.53        6.28      6.28 o 
  -7   7   0       54.32       59.24      9.02 o 
  -6   7   0        1.80        2.35      6.67 o 
  -5   7   0      405.85      428.01     20.40 o 
  -4   7   0       22.15       20.79      5.88 o 
  -3   7   0       34.41       29.42      5.88 o 
  -2   7   0       36.97       43.55      6.28 o 
  -1   7   0      689.02      677.52     27.85 o 
   0   7   0      428.47      451.99     13.99 o 
   1   7   0       18.16       28.13      4.57 o 
   2   7   0      619.85      661.60     18.71 o 
   3   7   0      129.97      133.78     10.20 o 
   4   7   0        3.38        3.92      6.67 o 
  -6   8   0       19.25       29.03      7.85 o 
  -5   8   0       79.98       64.73      8.24 o 
  -4   8   0      252.08      221.65     13.73 o 
  -3   8   0      154.63      143.98     10.59 o 
  -2   8   0      367.09      433.89     20.79 o 
  -1   8   0       18.83       12.95      6.28 o 
   0   8   0        0.77        0.00      4.80 o 
   1   8   0       27.99       40.00      5.83 o 
   2   8   0      119.44      135.82     12.36 o 
  -4   9   0       43.81       38.05      7.85 o 
  -3   9   0        6.63        7.85      7.06 o 
  -2   9   0      120.82      122.79     10.98 o 
  -1   9   0      100.68      102.78     10.59 o 
   0   9   0       49.06       69.05     10.20 o 
   0  -9   1        0.89        0.00      6.67 o 
   1  -9   1      119.42      109.85     10.59 o 
   2  -9   1      183.75      204.00     13.34 o 
   3  -9   1        8.72        8.24      7.06 o 
   4  -9   1      151.32      162.81     12.16 o 
  -2  -8   1      287.08      334.64     16.87 o 
  -1  -8   1      115.21      107.54      7.21 o 
   0  -8   1      588.09      636.73     19.12 o 
   1  -8   1        7.48       12.95      5.88 o 
   2  -8   1        0.33        8.63      5.49 o 
   3  -8   1       88.07       95.72      9.02 o 
   4  -8   1      124.55      114.16      9.81 o 
   5  -8   1      100.21      113.38     10.20 o 
   6  -8   1        9.64       12.95      7.06 o 
  -4  -7   1      385.27      408.39     18.05 o 
  -3  -7   1        3.06       11.77      6.28 o 
  -2  -7   1        6.82        6.87      4.16 o 
  -1  -7   1       29.67       33.00      4.72 o 
   0  -7   1      610.14      656.04     18.53 o 
   1  -7   1      460.53      477.83     20.79 o 
   2  -7   1       91.65       78.85      7.06 o 
   3  -7   1      784.19      789.33     31.78 o 
   4  -7   1       32.11       20.01      5.49 o 
   5  -7   1       16.22       10.98      6.28 o 
   6  -7   1       52.59       56.88      8.24 o 
   7  -7   1       32.28       33.74      7.85 o 
  -5  -6   1        2.51        7.06      6.28 o 
  -4  -6   1      191.02      187.92     10.98 o 
  -3  -6   1      270.39      290.05      9.71 o 
  -2  -6   1      289.67      287.83      7.88 o 
  -1  -6   1     1383.46     1428.77     30.09 o 
   0  -6   1       64.72       86.26      5.13 o 
   1  -6   1       64.05       65.52      5.88 o 
   2  -6   1      205.41      207.92     10.98 o 
   3  -6   1      974.60      945.46     36.88 o 
   4  -6   1      125.93      126.32      9.02 o 
   5  -6   1        1.58        2.35      5.10 o 
   6  -6   1      484.53      482.54     21.97 o 
   7  -6   1       52.08       42.76      7.85 o 
   8  -6   1        0.22        1.18      7.45 o 
  -6  -5   1       17.14       16.08      6.28 o 
  -5  -5   1      373.52      340.13     14.52 o 
  -4  -5   1       25.57       29.82      5.10 o 
  -3  -5   1        1.87        4.33      2.31 o 
  -2  -5   1      470.37      485.54     11.17 o 
  -1  -5   1     1754.32     1823.03     42.53 o 
   0  -5   1      962.51      991.38     20.98 o 
   1  -5   1      839.50      870.14     33.35 o 
   2  -5   1     2280.98     2242.05     83.17 o 
   4  -5   1      198.72      218.52     11.77 o 
   5  -5   1      912.37      980.38     38.84 o 
   6  -5   1      416.32      386.82     18.44 o 
   7  -5   1       17.27       17.26      6.28 o 
   8  -5   1        6.07       11.38      7.06 o 
  -7  -4   1       11.97        3.92      5.49 o 
  -6  -4   1      227.78      214.99     10.98 o 
  -5  -4   1      819.98      803.84     27.46 o 
  -4  -4   1      257.75      270.03      7.80 o 
  -3  -4   1      904.01      894.20     19.09 o 
  -2  -4   1     2706.23     2716.74     55.18 o 
  -1  -4   1       90.14       81.82      3.05 o 
   0  -4   1      672.57      644.87     13.82 o 
   1  -4   1      855.79      786.19     29.82 o 
   2  -4   1     2644.90     2652.01     97.29 o 
   3  -4   1      123.73      129.46      7.45 o 
   4  -4   1      867.08      868.57     33.74 o 
   5  -4   1     1551.52     1504.11     56.88 o 
   6  -4   1        0.06        2.75      4.71 o 
   7  -4   1       63.69       81.99      8.24 o 
   8  -4   1       33.43       38.45      5.27 o 
  -7  -3   1      340.33      324.44     13.73 o 
  -6  -3   1      825.43      788.54     27.07 o 
  -5  -3   1       28.05       30.84      3.77 o 
  -4  -3   1      111.47      100.41     11.75 o 
  -3  -3   1       19.60       13.87      3.20 o 
  -2  -3   1     2387.13     2378.43     48.43 o 
  -1  -3   1        0.26        2.29      1.04 o 
   0  -3   1     2601.22     2757.60     77.68 o 
   1  -3   1     4960.34     4647.71    123.39 o 
   3  -3   1     1256.11     1297.76     48.65 o 
   4  -3   1      357.82      397.80     16.48 o 
   5  -3   1      454.53      457.82     19.22 o 
   6  -3   1       20.31       14.12      4.71 o 
   7  -3   1       14.82        9.81      5.49 o 
   8  -3   1      187.97      204.93      9.70 o 
  -8  -2   1       54.15       36.48      6.28 o 
  -7  -2   1       19.75       19.22      5.10 o 
  -6  -2   1      334.03      361.79     11.21 o 
  -5  -2   1       60.62       50.53     13.34 o 
  -4  -2   1     1403.93     1404.50     38.36 o 
  -3  -2   1     3062.84     2871.97     71.04 o 
  -2  -2   1      203.31      191.83      4.70 o 
  -1  -2   1     3551.67     3689.98     74.39 o 
   0  -2   1     1161.57     1167.67     23.64 o 
   1  -2   1     6176.62     5618.92    151.12 o 
   2  -2   1      425.27      469.99     18.05 o 
   3  -2   1      204.58      194.98      8.63 o 
   4  -2   1     8213.91     8314.60    302.47 o 
   5  -2   1       16.06       14.91      3.53 o 
   6  -2   1      167.79      167.91      9.81 o 
   7  -2   1       68.52       71.90      4.97 o 
   8  -2   1       37.69       34.94      4.85 o 
  -8  -1   1       56.83       58.06      6.67 o 
  -7  -1   1      372.05      367.96     12.75 o 
  -6  -1   1        1.02        0.00      3.01 o 
  -5  -1   1      690.93      624.89     47.47 o 
  -4  -1   1        3.56        8.39      1.79 o 
  -3  -1   1     3799.76     3967.33    105.10 o 
  -2  -1   1       41.81       45.27      4.90 o 
  -1  -1   1     1895.16     1850.41     45.01 o 
   0  -1   1     1064.40     1090.55     16.96 o 
   2  -1   1    39209.99    39230.91   1424.47 o 
   3  -1   1        4.79        1.18      1.18 o 
   4  -1   1     6004.38     6843.83    249.12 o 
   5  -1   1      248.32      256.82      8.73 o 
   6  -1   1       86.05       86.25      4.85 o 
   7  -1   1      176.61      165.84      5.77 o 
   8  -1   1        1.98        0.00      4.51 o 
  -8   0   1       10.88       10.36      3.96 o 
  -7   0   1      350.26      380.15     18.83 o 
  -6   0   1        2.18        9.03      4.32 o 
  -5   0   1     1277.45     1341.70     53.75 o 
  -4   0   1     1281.39     1326.39     35.86 o 
  -3   0   1      169.85      186.92      5.81 o 
  -2   0   1     8819.07     9335.00    489.21 o 
  -1   0   1        5.28       12.38      1.31 o 
   0   0   1       71.69       66.74      1.81 o 
   1   0   1        4.45        4.88      1.24 o 
   2   0   1    14326.40    15189.80    357.05 o 
   3   0   1      802.98      755.19     29.03 o 
   4   0   1        2.65        2.46      1.32 o 
   5   0   1     1037.90     1167.20     24.34 o 
   6   0   1       51.75       62.54      3.28 o 
   7   0   1       27.11       26.57      4.12 o 
   8   0   1       22.88       26.68      5.49 o 
  -9   1   1      166.22      162.42     13.73 o 
  -8   1   1       58.41       65.12      8.24 o 
  -7   1   1       19.95       25.50      5.88 o 
  -6   1   1      507.29      504.90     15.07 o 
  -5   1   1        5.98        6.30      2.17 o 
  -4   1   1      426.90      405.70     11.77 o 
  -3   1   1        7.45        8.78      1.77 o 
  -2   1   1     7537.29     7253.67    191.77 o 
  -1   1   1     1884.20     1972.14     71.79 o 
   1   1   1     6190.21     5840.30    180.07 o 
   2   1   1      668.28      686.21     14.37 o 
   3   1   1     1476.48     1529.64     37.42 o 
   4   1   1      230.85      236.61      6.04 o 
   5   1   1      575.53      564.38     12.58 o 
   6   1   1      300.55      292.55      7.79 o 
   7   1   1        1.82        6.28      4.71 o 
   8   1   1       72.09       83.95      7.45 o 
  -9   2   1       24.24       29.03      8.24 o 
  -8   2   1       39.63       50.22      7.45 o 
  -7   2   1        0.95        3.19      4.12 o 
  -6   2   1      916.14      922.64     26.01 o 
  -5   2   1      405.95      464.27     13.84 o 
  -4   2   1      120.52      143.59      7.06 o 
  -3   2   1     3742.53     3774.41    137.31 o 
  -2   2   1       10.79       10.20      1.57 o 
  -1   2   1     3187.02     3247.93    118.09 o 
   0   2   1     2217.51     2134.65     43.19 o 
   1   2   1     8732.01     8171.72    376.18 o 
   2   2   1     2087.05     2124.81     58.39 o 
   3   2   1        2.40        0.25      1.51 o 
   4   2   1     2136.60     2036.50     41.83 o 
   5   2   1        0.32        0.17      2.10 o 
   6   2   1        4.12        0.00      4.32 o 
   7   2   1       60.83       73.75      7.06 o 
   8   2   1       28.65       25.89      6.67 o 
  -9   3   1       24.45       27.07      8.24 o 
  -8   3   1       11.13        7.85      6.28 o 
  -7   3   1      182.45      173.23     15.10 o 
  -6   3   1       54.54       58.03      4.29 o 
  -5   3   1      137.56      137.70      8.24 o 
  -4   3   1      210.24      209.49      9.81 o 
  -3   3   1     4763.53     4818.73    175.36 o 
  -2   3   1      751.89      750.49     28.64 o 
   0   3   1     8513.17     8528.51    200.57 o 
   1   3   1     2842.81     3019.18     53.88 o 
   2   3   1       31.76       41.94      1.76 o 
   3   3   1      676.94      702.64     19.97 o 
   4   3   1      494.50      470.62     15.69 o 
   5   3   1      287.01      266.15      9.21 o 
   6   3   1      135.22      115.73      7.85 o 
   7   3   1      123.68      131.42      9.02 o 
  -8   4   1        0.41        5.62      4.57 o 
  -7   4   1      478.34      521.69     16.74 o 
  -6   4   1       94.62      100.82      7.85 o 
  -5   4   1      123.54      111.42      7.85 o 
  -4   4   1     1715.01     1765.39     65.91 o 
  -3   4   1       86.47       61.20      5.10 o 
  -2   4   1        5.18        8.63      2.75 o 
  -1   4   1      258.86      340.13     14.12 o 
   0   4   1     2071.54     1952.84     47.03 o 
   1   4   1      244.36      228.59      7.32 o 
   2   4   1      352.87      389.67      8.98 o 
   3   4   1     2085.30     2086.79     50.47 o 
   4   4   1        5.55        3.80      7.45 o 
   5   4   1        7.29       11.38      5.10 o 
   6   4   1        5.85        4.71      5.49 o 
  -8   5   1       54.27       58.42      6.36 o 
  -7   5   1       53.61       54.92      7.85 o 
  -6   5   1        0.37        1.57      4.71 o 
  -5   5   1        0.88        3.92      4.32 o 
  -4   5   1     1139.70     1115.73     42.76 o 
  -3   5   1      318.93      340.52     15.30 o 
  -1   5   1     3713.73     3887.00    142.41 o 
   0   5   1       90.15       83.61      4.72 o 
   1   5   1        0.59        2.75      2.77 o 
   2   5   1       68.39       68.75      4.29 o 
   3   5   1      457.99      469.30     13.46 o 
   4   5   1       89.66       96.91      5.81 o 
   5   5   1      106.33      102.00      8.24 o 
   6   5   1      137.96      137.31      9.81 o 
  -8   6   1       98.82      120.81     10.79 o 
  -7   6   1       35.47       33.74      7.45 o 
  -6   6   1       67.07       58.85      7.45 o 
  -5   6   1      489.97      475.48     20.79 o 
  -4   6   1       76.94       69.05      6.67 o 
  -3   6   1       73.30       81.99      7.06 o 
  -2   6   1        6.45       10.20      4.71 o 
  -1   6   1     1390.30     1452.72     55.32 o 
   0   6   1      132.61      135.51      6.67 o 
   1   6   1      689.47      700.06     18.99 o 
   2   6   1      634.31      689.28     18.71 o 
   3   6   1        1.97        3.91      4.02 o 
   4   6   1       52.46       66.30      7.45 o 
   5   6   1       27.04       29.82      6.67 o 
  -7   7   1        4.16        0.00      6.67 o 
  -6   7   1        4.83        7.45      6.67 o 
  -5   7   1      487.98      460.18     20.79 o 
  -4   7   1        3.51        4.71      5.10 o 
  -3   7   1      202.20      217.73     12.16 o 
  -2   7   1      955.60      934.48     37.27 o 
  -1   7   1       44.66       34.52      5.88 o 
   0   7   1        7.49       12.32      4.41 o 
   1   7   1        0.47        0.00      4.02 o 
   2   7   1      224.79      249.51     16.08 o 
   3   7   1       20.67       24.23      5.36 o 
   4   7   1      102.81      102.78      9.81 o 
  -6   8   1       84.63       83.95      9.42 o 
  -5   8   1       12.28       27.85      7.85 o 
  -4   8   1      109.02       88.27      9.02 o 
  -3   8   1        8.99       18.83      6.28 o 
  -2   8   1      776.91      761.47     32.17 o 
  -1   8   1       43.81       41.58      7.45 o 
   0   8   1      168.60      202.46      9.54 o 
   1   8   1      289.47      292.77     11.92 o 
   2   8   1        3.91       11.97      5.55 o 
  -4   9   1      254.48      247.15     15.69 o 
  -3   9   1      138.05      144.37     11.77 o 
  -2   9   1       17.89       19.62      7.85 o 
  -1   9   1       89.15      107.89     10.59 o 
   0  -9   2      429.83      462.14     22.36 o 
   1  -9   2        5.77       10.59      7.45 o 
   2  -9   2       29.75       14.91      7.45 o 
   3  -9   2        3.84        6.28      6.67 o 
  -2  -8   2      162.44      173.01     12.16 o 
  -1  -8   2       20.70       31.90      9.81 o 
   0  -8   2      327.95      374.66     18.83 o 
   1  -8   2       38.09       30.99      6.67 o 
   2  -8   2      391.11      367.20     18.05 o 
   3  -8   2      414.25      448.02     21.18 o 
   4  -8   2        0.28        5.10      6.28 o 
   5  -8   2       35.40       33.74      7.06 o 
   6  -8   2        3.73        8.63      7.06 o 
  -4  -7   2       69.20       81.21      8.63 o 
  -3  -7   2       70.52       63.16      7.85 o 
  -2  -7   2      449.17      483.09     14.47 o 
  -1  -7   2      594.63      638.99     15.01 o 
   0  -7   2       33.80       32.94      4.34 o 
   1  -7   2      145.61      128.29      9.02 o 
   2  -7   2        1.35        0.00      4.71 o 
   3  -7   2      370.36      364.46     16.87 o 
   4  -7   2        6.17        8.63      5.49 o 
   5  -7   2      273.80      264.42     14.52 o 
   6  -7   2      137.00      138.49     11.38 o 
   7  -7   2       12.33       11.77      7.85 o 
  -5  -6   2      163.60      164.38     10.98 o 
  -4  -6   2        0.21        0.00      5.10 o 
  -3  -6   2       95.49       96.51      7.45 o 
  -2  -6   2        1.19        2.09      2.49 o 
  -1  -6   2     1130.75     1220.81     25.99 o 
   0  -6   2       22.48       28.90      3.85 o 
   1  -6   2     1598.95     1645.34     61.98 o 
   2  -6   2     1650.23     1624.94     61.20 o 
   3  -6   2        2.33        0.78      4.32 o 
   4  -6   2      245.88      293.45     14.91 o 
   5  -6   2       30.69       38.84      6.28 o 
   6  -6   2       48.34       52.57      7.85 o 
   7  -6   2       77.34       80.03      9.02 o 
  -6  -5   2      137.89      147.12      9.42 o 
  -5  -5   2      177.98      174.97     10.20 o 
  -4  -5   2      236.81      260.49     11.77 o 
  -3  -5   2     2360.37     2344.54     48.26 o 
  -2  -5   2     1571.83     1638.22     34.06 o 
  -1  -5   2        6.97        4.30      3.33 o 
   0  -5   2     1040.71     1072.93     22.76 o 
   1  -5   2      376.78      352.48     11.21 o 
   2  -5   2      636.71      649.66     25.89 o 
   4  -5   2     1145.75     1159.67     44.72 o 
   5  -5   2      163.10      147.90     10.20 o 
   6  -5   2       27.14       25.50      5.88 o 
   7  -5   2      228.97      246.76     14.52 o 
   8  -5   2        1.72        3.53      7.06 o 
  -7  -4   2       87.68       87.48      7.85 o 
  -6  -4   2       42.19       38.84      5.49 o 
  -5  -4   2      331.80      326.79     13.34 o 
  -4  -4   2     1384.29     1374.02     34.78 o 
  -3  -4   2      918.58      949.80     20.17 o 
  -2  -4   2     1163.44     1125.99     23.52 o 
  -1  -4   2       30.02       31.68      2.11 o 
   0  -4   2     3820.36     4022.94    107.17 o 
   1  -4   2     1082.37     1096.38     30.18 o 
   2  -4   2       29.82       23.54      3.53 o 
   4  -4   2        6.53        1.96      3.53 o 
   5  -4   2       81.18       64.73      6.28 o 
   6  -4   2        5.52        7.85      5.10 o 
   7  -4   2      169.65      165.95     12.16 o 
   8  -4   2       84.53       91.41      9.42 o 
  -7  -3   2        3.35        7.85      5.49 o 
  -6  -3   2       13.96       18.83      5.10 o 
  -5  -3   2      253.80      238.72     13.14 o 
  -4  -3   2     1860.57     1843.63     45.46 o 
  -3  -3   2      949.92      984.75     20.73 o 
  -2  -3   2      101.33      107.93      3.34 o 
  -1  -3   2     2892.51     2931.64     78.08 o 
   0  -3   2     1485.11     1495.86     39.82 o 
   1  -3   2      226.30      196.15      8.63 o 
   2  -3   2       77.92       61.20      4.32 o 
   3  -3   2     3933.44     3923.48    143.59 o 
   4  -3   2      302.75      258.14     11.77 o 
   5  -3   2       16.13       19.22      4.32 o 
   6  -3   2     1702.89     1773.24     66.69 o 
   7  -3   2        8.75        7.85      5.49 o 
   8  -3   2       92.90       67.88      5.68 o 
  -8  -2   2      118.65      109.06      8.63 o 
  -7  -2   2       69.25       50.22      5.88 o 
  -6  -2   2        5.06        3.63      3.03 o 
  -5  -2   2     1001.54      972.82     25.07 o 
  -4  -2   2      578.28      604.77     13.23 o 
  -3  -2   2      270.31      235.53      5.79 o 
  -2  -2   2      168.67      171.41      4.31 o 
  -1  -2   2    12749.49    12126.84    244.02 o 
   0  -2   2     1510.94     1517.91     31.83 o 
   1  -2   2       65.98       74.38      1.99 o 
   3  -2   2      382.11      415.06     17.26 o 
   4  -2   2     1541.37     1767.35     66.30 o 
   5  -2   2        0.43        4.71      3.92 o 
   6  -2   2     2890.96     2874.45    107.10 o 
   7  -2   2        0.68        1.58      2.65 o 
   8  -2   2       10.82        8.05      3.75 o 
  -8  -1   2       56.67       61.59      7.06 o 
  -7  -1   2        4.97        1.57      3.68 o 
  -6  -1   2      106.63      106.32      9.02 o 
  -5  -1   2     3338.07     3649.50     97.17 o 
  -4  -1   2      156.94      185.60      9.61 o 
  -3  -1   2      382.15      393.99     19.42 o 
  -2  -1   2     3151.16     3040.40    118.48 o 
  -1  -1   2     2821.80     2601.04     72.18 o 
   0  -1   2      491.99      561.39     21.18 o 
   1  -1   2       26.38       26.30      1.21 o 
   3  -1   2      410.42      390.74     16.08 o 
   4  -1   2     2616.84     2844.63    105.14 o 
   5  -1   2      403.59      428.60     11.69 o 
   6  -1   2      113.07      108.02      4.49 o 
   7  -1   2        6.32       11.71      2.87 o 
   8  -1   2        6.45        6.28      5.10 o 
  -8   0   2       16.44       21.18      6.67 o 
  -7   0   2      374.51      377.01     18.83 o 
  -6   0   2      181.37      162.42      9.81 o 
  -5   0   2     1067.68     1193.26     32.49 o 
  -4   0   2        0.31        0.11      1.36 o 
  -3   0   2        1.96        1.28      1.01 o 
  -2   0   2     9203.68     9169.58    258.34 o 
  -1   0   2     1056.82      967.62     63.36 o 
   0   0   2     4716.21     4514.67     98.62 o 
   1   0   2     2541.64     2514.56     51.62 o 
   2   0   2       30.14       26.85      1.27 o 
   3   0   2        1.16        2.00      1.36 o 
   4   0   2       26.58       28.74      3.14 o 
   5   0   2     1548.44     1533.13     31.85 o 
   6   0   2       24.47       28.41      3.18 o 
   7   0   2       24.21       29.28      4.05 o 
   8   0   2      100.45       99.65      7.85 o 
  -9   1   2        1.02        2.35      7.45 o 
  -8   1   2        8.80       15.30      6.67 o 
  -7   1   2      131.21      165.16     11.77 o 
  -6   1   2     1240.68     1232.73     33.88 o 
  -5   1   2       13.04       10.12      2.94 o 
  -4   1   2     1274.08     1293.45     34.87 o 
  -3   1   2     1818.05     1951.28     52.20 o 
  -2   1   2      472.78      413.89     15.69 o 
  -1   1   2      427.62      446.84     12.32 o 
   0   1   2       59.95       64.53      1.66 o 
   1   1   2    13630.93    12832.04    417.42 o 
   2   1   2       28.79       28.57      1.37 o 
   3   1   2     1736.68     1808.15     36.93 o 
   4   1   2     2254.87     2312.74     47.19 o 
   5   1   2      277.01      289.66      7.49 o 
   6   1   2       74.65       92.35      5.08 o 
   7   1   2        0.22        0.00      4.71 o 
   8   1   2       45.12       47.86      6.28 o 
  -9   2   2        0.18        0.00      7.06 o 
  -8   2   2       89.44       71.79      9.02 o 
  -7   2   2      185.47      183.42      8.04 o 
  -6   2   2      202.27      234.03      8.66 o 
  -5   2   2        7.96        5.45      2.55 o 
  -4   2   2      398.59      401.65     11.77 o 
  -3   2   2     4449.06     4305.33    114.37 o 
  -1   2   2     4134.66     4262.44    154.96 o 
   1   2   2       41.94       40.02      3.14 o 
   2   2   2     1547.96     1551.20     37.29 o 
   3   2   2     1871.96     1921.95     39.47 o 
   4   2   2     1034.03      987.59     22.81 o 
   5   2   2       92.70       87.36      4.93 o 
   6   2   2      119.52      135.47     14.12 o 
   7   2   2      188.89      175.75      9.81 o 
  -9   3   2        0.09        5.10      7.45 o 
  -8   3   2       23.01       26.28      7.06 o 
  -7   3   2      335.75      369.19     14.32 o 
  -6   3   2       23.86       23.58      3.29 o 
  -4   3   2      976.72      964.69     36.48 o 
  -3   3   2      709.57      683.40     26.28 o 
  -2   3   2     1076.58     1091.80     40.80 o 
  -1   3   2      840.62      628.87     24.32 o 
   0   3   2     3325.13     3219.85     76.50 o 
   1   3   2      806.76      858.19     23.44 o 
   2   3   2     1069.50     1038.83     40.02 o 
   4   3   2        1.65        0.00      5.88 o 
   5   3   2      258.86      256.46      9.21 o 
   6   3   2        3.03        3.53      5.10 o 
   7   3   2       53.62       40.02      6.67 o 
  -8   4   2      177.51      173.54      9.24 o 
  -7   4   2       48.51       61.81      5.25 o 
  -6   4   2       37.75       32.72      4.02 o 
  -5   4   2      505.04      511.96     21.18 o 
  -4   4   2     1447.99     1433.50     53.75 o 
  -3   4   2       29.86       23.15      3.53 o 
  -2   4   2     1692.05     1744.21     64.73 o 
  -1   4   2     1450.14     1406.82     52.57 o 
   0   4   2       67.40       71.85      3.88 o 
   1   4   2     1199.84     1178.60     28.98 o 
   3   4   2     1037.02      975.53     24.95 o 
   4   4   2        0.86        0.00      4.51 o 
   5   4   2      219.20      226.28      9.43 o 
   6   4   2      100.28       83.56      7.85 o 
  -8   5   2      138.20      150.86      8.73 o 
  -7   5   2        1.75        2.64      4.13 o 
  -6   5   2      517.37      543.35     23.54 o 
  -5   5   2      251.53      281.29     13.73 o 
  -4   5   2      137.11      136.52      8.63 o 
  -3   5   2      432.98      430.76     18.44 o 
  -1   5   2     1262.40     1310.70     49.82 o 
   0   5   2        2.15        0.00      2.62 o 
   1   5   2     1889.10     1831.07     44.79 o 
   2   5   2      414.77      387.13     11.49 o 
   3   5   2       37.67       40.43      4.24 o 
   4   5   2       70.69       90.56     11.97 o 
   5   5   2       30.13       29.42      6.67 o 
  -8   6   2        3.64        1.63      4.85 o 
  -7   6   2       30.83       27.45      9.81 o 
  -6   6   2      163.67      161.63     11.77 o 
  -5   6   2      290.81      264.02     13.73 o 
  -4   6   2       10.33        7.85      5.10 o 
  -3   6   2     1692.03     1734.79     65.52 o 
  -2   6   2      110.67      118.09      8.63 o 
  -1   6   2        5.89        1.18      4.32 o 
   0   6   2      560.11      565.45     16.18 o 
   1   6   2       23.93       35.54      8.04 o 
   2   6   2      519.99      482.99     14.19 o 
   3   6   2       33.43       25.13      4.52 o 
   4   6   2      160.29      187.03     10.40 o 
  -7   7   2      153.35      153.53     11.77 o 
  -6   7   2        3.17        2.35      6.67 o 
  -5   7   2        2.82        1.18      5.49 o 
  -4   7   2      169.00      150.65     10.59 o 
  -3   7   2      226.27      208.71     11.77 o 
  -2   7   2      169.28      158.89     10.59 o 
  -1   7   2        1.11        2.75      5.10 o 
   0   7   2     1456.58     1445.73     45.51 o 
   1   7   2      215.37      195.15      8.99 o 
   2   7   2        1.60        0.00      6.47 o 
   3   7   2      105.28      110.04     11.77 o 
  -6   8   2        0.65        1.96      7.06 o 
  -5   8   2        6.04       12.55      7.45 o 
  -4   8   2      628.04      666.53     29.03 o 
  -3   8   2       37.74       36.88      7.06 o 
  -2   8   2       63.00       57.67      7.85 o 
  -1   8   2      163.02      162.81     11.77 o 
   0   8   2      290.54      278.15     15.69 o 
   1   8   2       12.12       14.94      6.47 o 
   2   8   2        5.19        9.14      6.47 o 
  -3   9   2        9.18       10.59      7.06 o 
  -2   9   2       79.79       87.09     10.59 o 
  -1   9   2      252.83      264.81     16.87 o 
   0  -9   3        6.77       13.73      7.45 o 
   1  -9   3       35.71       28.25      7.45 o 
   2  -9   3      386.22      399.37     20.40 o 
   3  -9   3       51.12       59.63      8.63 o 
  -2  -8   3      245.54      312.28     15.69 o 
  -1  -8   3       69.79       67.67      5.83 o 
   0  -8   3       88.81       82.78      8.24 o 
   1  -8   3      151.58      163.99     11.77 o 
   2  -8   3       41.28       36.09      7.06 o 
   3  -8   3      115.29      127.50     10.20 o 
   4  -8   3        4.97        7.06      6.28 o 
   5  -8   3      214.13      212.24     13.34 o 
  -4  -7   3       15.07       18.05      6.67 o 
  -3  -7   3       78.48       72.97      7.85 o 
  -2  -7   3      158.25      156.00      7.62 o 
  -1  -7   3      233.85      247.82      7.91 o 
   0  -7   3       16.10       19.55      5.53 o 
   1  -7   3     1599.98     1694.38     64.34 o 
   2  -7   3       46.89       49.82      6.28 o 
   3  -7   3       94.76       78.07      7.85 o 
   4  -7   3      466.45      476.26     21.18 o 
   5  -7   3       78.84       75.72      8.63 o 
   6  -7   3       23.78        8.63      6.67 o 
  -5  -6   3       77.49       77.28      7.85 o 
  -4  -6   3      264.07      221.65     11.77 o 
  -3  -6   3      944.61     1001.27     26.30 o 
  -2  -6   3      179.95      195.29      6.38 o 
  -1  -6   3      924.90      942.54     20.45 o 
   0  -6   3     1633.87     1680.15     35.16 o 
   1  -6   3      867.28      841.19     33.35 o 
   2  -6   3       60.00       71.40      6.67 o 
   3  -6   3      183.63      188.70     11.38 o 
   4  -6   3      839.09      850.13     34.13 o 
   5  -6   3        2.15        0.00      5.10 o 
   6  -6   3       53.56       55.32      7.45 o 
   7  -6   3       46.54       57.67      8.63 o 
  -6  -5   3       29.78       32.95      6.67 o 
  -5  -5   3       43.66       45.12      5.88 o 
  -4  -5   3       36.77       41.04      5.69 o 
  -3  -5   3       22.58       19.16      3.11 o 
  -2  -5   3      356.04      373.30      9.02 o 
  -1  -5   3     2274.57     2301.30     47.10 o 
   0  -5   3     3721.26     3703.82     75.01 o 
   1  -5   3       32.13       36.49      3.33 o 
   2  -5   3      549.53      522.16     21.18 o 
   3  -5   3      591.58      559.04     22.75 o 
   4  -5   3      294.39      286.39     13.73 o 
   5  -5   3       21.86       20.40      5.49 o 
   6  -5   3        2.58       10.59      5.49 o 
   7  -5   3      147.84      124.75     10.20 o 
   8  -5   3        4.02        0.00      7.06 o 
  -7  -4   3       75.88       72.18      7.85 o 
  -6  -4   3       37.76       43.94      6.28 o 
  -5  -4   3      158.77      158.74      7.16 o 
  -4  -4   3      583.29      565.46     15.64 o 
  -3  -4   3      646.38      620.58     16.68 o 
  -2  -4   3     1062.61     1014.34     25.64 o 
  -1  -4   3     1043.96     1120.73     23.34 o 
   0  -4   3     1260.81     1327.83     27.44 o 
   1  -4   3        9.14       10.26      2.17 o 
   2  -4   3      747.60      707.57     20.20 o 
   4  -4   3        0.11        0.00      3.53 o 
   5  -4   3      475.21      472.34     20.40 o 
   6  -4   3      165.50      167.52     11.38 o 
   7  -4   3       73.93       54.53      7.45 o 
   8  -4   3      116.24      126.72     10.59 o 
  -7  -3   3       33.02       33.35      6.28 o 
  -6  -3   3      176.67      142.11      6.82 o 
  -5  -3   3      177.57      160.44     10.98 o 
  -4  -3   3      880.06      806.58     30.80 o 
  -3  -3   3      208.95      209.12      8.23 o 
  -2  -3   3     1365.14     1481.68     30.30 o 
  -1  -3   3     5755.61     5801.31    153.94 o 
   0  -3   3       14.36       14.35      1.66 o 
   1  -3   3     4845.42     4958.36     99.77 o 
   2  -3   3     1044.94     1021.91     20.94 o 
   3  -3   3     1320.79     1038.05     39.62 o 
   4  -3   3      129.65      122.40      7.85 o 
   5  -3   3       62.63       70.22      7.06 o 
   6  -3   3       27.15       18.83      5.10 o 
   7  -3   3        6.36        0.00      5.49 o 
   8  -3   3      478.42      477.05     22.36 o 
  -8  -2   3       44.07       52.18      7.06 o 
  -7  -2   3        2.39        0.00      4.12 o 
  -6  -2   3      453.56      462.49     19.81 o 
  -5  -2   3      620.68      556.29     25.11 o 
  -4  -2   3       60.04       68.26      6.67 o 
  -3  -2   3     5886.72     6114.53    238.52 o 
  -2  -2   3      118.35      118.84      6.28 o 
  -1  -2   3     2028.26     1970.42     52.84 o 
   0  -2   3      214.85      184.12      6.08 o 
   1  -2   3     2056.21     2129.85     78.46 o 
   2  -2   3     2019.58     1968.45     52.18 o 
   3  -2   3       42.06       52.57      5.10 o 
   4  -2   3     1900.68     2097.94     49.83 o 
   5  -2   3      301.24      310.17      9.13 o 
   6  -2   3       46.94       53.45      3.92 o 
   7  -2   3        3.14        8.27      3.53 o 
   8  -2   3       77.24       58.51      5.08 o 
  -8  -1   3       12.39       12.18      4.62 o 
  -7  -1   3      210.87      179.68     12.95 o 
  -6  -1   3       24.08       22.75      5.88 o 
  -5  -1   3        5.27        8.63      4.71 o 
  -4  -1   3       27.43       39.23      4.71 o 
  -3  -1   3     4242.12     4861.49    189.49 o 
  -2  -1   3     3227.32     3167.11    123.97 o 
  -1  -1   3      459.42      542.96     20.40 o 
   0  -1   3     9795.62     9631.94    338.96 o 
   1  -1   3     1377.98     1424.28     24.21 o 
   2  -1   3       75.48       79.52      2.32 o 
   3  -1   3      317.98      303.60      8.19 o 
   4  -1   3      315.27      344.03     31.19 o 
   5  -1   3      635.38      624.53     17.65 o 
   6  -1   3        5.27        7.18      2.97 o 
   7  -1   3      207.20      240.03      7.37 o 
   8  -1   3       19.69       26.51      4.50 o 
  -8   0   3        2.16        6.67      6.67 o 
  -7   0   3      138.30      144.37     10.59 o 
  -6   0   3      791.74      795.60     33.74 o 
  -5   0   3      102.27      118.77      4.63 o 
  -4   0   3     3307.84     3302.18     88.27 o 
  -3   0   3        8.73       13.56      1.08 o 
  -2   0   3      518.77      514.32     19.22 o 
  -1   0   3      931.89      944.52     25.60 o 
   0   0   3     2671.68     2570.69     68.69 o 
   1   0   3     2158.30     2159.06     51.64 o 
   2   0   3       39.24       50.37      2.61 o 
   3   0   3     4381.24     4488.57    106.12 o 
   4   0   3      134.53      137.12      6.87 o 
   5   0   3       20.89       22.60      4.49 o 
   6   0   3      326.59      357.12     11.07 o 
   7   0   3      152.53      160.57      7.11 o 
   8   0   3       21.95       23.15      5.49 o 
  -9   1   3        7.42        9.81      7.85 o 
  -8   1   3      212.41      214.20     14.52 o 
  -7   1   3        6.41       11.38      5.49 o 
  -6   1   3       30.29       38.61      3.03 o 
  -5   1   3      312.70      288.42      9.04 o 
  -4   1   3     2787.79     2797.28     74.75 o 
  -3   1   3     2343.97     2431.92     88.66 o 
  -1   1   3     6474.62     6606.31    174.78 o 
   0   1   3      140.00      133.70      3.53 o 
   1   1   3      115.53      124.65      4.74 o 
   2   1   3     2103.29     2195.81     44.54 o 
   3   1   3     1175.04     1166.79     21.47 o 
   4   1   3      126.53      125.49      4.18 o 
   5   1   3      401.89      410.18      9.85 o 
   6   1   3      429.54      449.27     13.38 o 
   7   1   3       27.94       24.71      6.08 o 
   8   1   3        0.20        4.71      5.10 o 
  -9   2   3        1.31        1.57      7.45 o 
  -8   2   3      223.44      227.15     14.52 o 
  -7   2   3      143.22      149.86     11.77 o 
  -6   2   3       44.85       39.31      4.51 o 
  -5   2   3     1523.96     1530.33     41.51 o 
  -3   2   3       23.26       21.58      3.14 o 
  -2   2   3     1239.98     1270.94    113.77 o 
  -1   2   3     5724.03     5823.64    154.42 o 
   0   2   3      356.13      363.87      9.66 o 
   1   2   3      420.24      402.31     10.55 o 
   2   2   3     4075.14     3912.72     92.73 o 
   3   2   3      365.57      354.09     10.27 o 
   4   2   3        0.72        0.00      2.72 o 
   5   2   3       36.49       41.23      3.98 o 
   6   2   3       38.85       40.61      4.69 o 
   7   2   3        0.29        2.35      5.49 o 
  -9   3   3       88.30       87.09     10.59 o 
  -8   3   3       68.30       88.27      9.42 o 
  -7   3   3       12.52       11.16      3.68 o 
  -6   3   3      627.97      610.48     18.09 o 
  -4   3   3      709.54      721.47     25.11 o 
  -3   3   3      572.69      617.08     17.45 o 
  -2   3   3     5647.71     5817.45    154.27 o 
  -1   3   3        2.69        2.39      1.51 o 
   0   3   3       19.59       28.88      1.96 o 
   1   3   3      765.06      728.81     18.54 o 
   2   3   3      801.27      765.09     19.49 o 
   3   3   3       97.10      105.28      5.28 o 
   4   3   3       63.14       65.04      4.57 o 
   5   3   3      685.90      641.00     18.00 o 
   6   3   3        1.27        0.00      4.09 o 
   7   3   3        5.32        7.45      5.88 o 
  -8   4   3        5.88        3.92      7.06 o 
  -7   4   3      147.21      143.15      7.43 o 
  -6   4   3     1282.57     1309.56     36.54 o 
  -5   4   3      112.14      116.07      5.81 o 
  -4   4   3      118.19      114.37      5.40 o 
  -3   4   3      420.13      475.09     19.62 o 
  -2   4   3     2577.11     2601.01     96.12 o 
   0   4   3      263.27      260.45      8.15 o 
   1   4   3     3378.76     3394.83    147.70 o 
   2   4   3        5.85        3.53      3.92 o 
   3   4   3      210.11      203.97      7.82 o 
   4   4   3      157.79      163.45      7.61 o 
   5   4   3       43.12       43.33      5.29 o 
   6   4   3       21.86       10.20      6.28 o 
  -8   5   3       36.82       34.26      7.06 o 
  -7   5   3        2.12        0.00      4.13 o 
  -6   5   3      452.62      442.12     14.39 o 
  -5   5   3       36.37       45.63      7.26 o 
  -4   5   3      263.35      269.91     13.34 o 
  -3   5   3     2170.77     2196.93     81.99 o 
  -2   5   3        3.51        1.18      1.18 o 
   0   5   3       93.90      103.42      7.85 o 
   1   5   3      718.30      727.57     19.27 o 
   2   5   3        0.11        2.75      3.05 o 
   3   5   3       35.65       28.93      7.45 o 
   4   5   3      667.59      666.68     19.23 o 
   5   5   3       23.17       40.80      7.06 o 
  -8   6   3       16.26       23.03      7.65 o 
  -7   6   3      366.25      366.31     13.43 o 
  -6   6   3        0.74        0.00      3.88 o 
  -5   6   3       85.66       91.80      8.24 o 
  -4   6   3       16.51       15.30      5.49 o 
  -3   6   3      815.23      781.09     31.38 o 
  -2   6   3        0.78        0.00      4.32 o 
  -1   6   3      341.66      344.06     16.48 o 
   0   6   3     1244.52     1224.70     31.56 o 
   1   6   3        5.51        7.66      5.10 o 
   2   6   3      389.67      379.63     13.34 o 
   3   6   3      147.94      140.21      7.35 o 
   4   6   3      166.42      178.05      9.61 o 
  -7   7   3      406.74      439.05     16.18 o 
  -6   7   3       27.25       25.24      6.47 o 
  -5   7   3       83.64       72.18      8.24 o 
  -4   7   3      177.54      178.50     12.16 o 
  -3   7   3        3.16        2.75      5.49 o 
  -2   7   3      661.37      668.49     28.25 o 
  -1   7   3       65.46       64.73      7.85 o 
   0   7   3      222.21      245.58      9.99 o 
   1   7   3        4.93        5.09      4.41 o 
   2   7   3      383.79      358.81     12.79 o 
   3   7   3      113.69      116.29      7.85 o 
  -5   8   3        6.82       14.52      7.45 o 
  -4   8   3      117.90      112.59     10.59 o 
  -3   8   3        3.03        3.53      6.28 o 
  -2   8   3      228.28      207.14     13.34 o 
  -1   8   3      249.73      223.62     14.91 o 
   0   8   3       57.17       41.58      7.85 o 
   1   8   3      119.81      124.21      8.18 o 
   1  -9   4        1.23        1.18      7.06 o 
   2  -9   4       18.67       14.52      7.45 o 
  -1  -8   4        9.82        1.96      6.67 o 
   0  -8   4      241.83      231.81     10.10 o 
   1  -8   4      607.30      669.28     28.64 o 
   2  -8   4        0.61        0.00      5.49 o 
   3  -8   4      303.75      276.19     15.69 o 
   4  -8   4       37.32       36.88      7.45 o 
   5  -8   4       51.36       45.90      8.24 o 
  -4  -7   4      265.60      276.97     14.12 o 
  -3  -7   4      409.70      450.76     18.44 o 
  -2  -7   4       90.29       87.14      7.65 o 
  -1  -7   4      461.02      493.69     15.91 o 
   0  -7   4      183.73      180.95      7.87 o 
   1  -7   4       14.16       22.54      4.24 o 
   2  -7   4      442.08      455.08     20.40 o 
   3  -7   4      886.29      899.56     36.48 o 
   4  -7   4      418.92      413.49     20.01 o 
   5  -7   4        3.47        1.96      6.28 o 
   6  -7   4      104.31      121.22     10.98 o 
  -5  -6   4      207.36      194.98     11.38 o 
  -4  -6   4        6.74       13.73      5.49 o 
  -3  -6   4      259.38      270.70      9.52 o 
  -2  -6   4      120.79      122.45      6.22 o 
  -1  -6   4      465.31      510.48     12.08 o 
   0  -6   4       32.33       29.11      2.94 o 
   1  -6   4     1119.27     1090.23     30.86 o 
   2  -6   4     1617.19     1697.91     63.95 o 
   3  -6   4       11.97        9.02      4.71 o 
   4  -6   4       82.13       91.80      8.24 o 
   5  -6   4       36.75       40.41      6.67 o 
   6  -6   4      128.92      116.91      9.81 o 
   7  -6   4       27.82       25.89      7.85 o 
  -6  -5   4       31.71       31.38      6.67 o 
  -5  -5   4      540.27      538.64     20.01 o 
  -4  -5   4      294.70      291.98      9.90 o 
  -3  -5   4      116.05      113.12      5.84 o 
  -2  -5   4      591.98      592.83     13.30 o 
  -1  -5   4      259.81      282.66      7.29 o 
   0  -5   4       86.03       92.62      3.85 o 
   1  -5   4       59.18       58.67      3.96 o 
   2  -5   4     1639.71     1527.13    111.81 o 
   3  -5   4      628.92      615.93     25.11 o 
   4  -5   4       26.14       27.46      5.49 o 
   5  -5   4      463.05      490.39     21.97 o 
   6  -5   4        0.21        0.00      5.10 o 
   7  -5   4        0.03        0.00      6.67 o 
  -7  -4   4       21.18       27.46      6.67 o 
  -6  -4   4      131.45      110.44      7.45 o 
  -5  -4   4        0.68        0.00      3.56 o 
  -4  -4   4       72.62       64.92      4.57 o 
  -3  -4   4       21.61       26.57      3.03 o 
  -2  -4   4     3221.95     3201.79     77.95 o 
  -1  -4   4      632.23      614.94     13.28 o 
   0  -4   4      186.38      184.94      5.77 o 
   1  -4   4     4442.18     4655.50    171.05 o 
   2  -4   4       69.79       34.92      4.32 o 
   3  -4   4        8.59        1.18      1.18 o 
   4  -4   4      129.36      109.06      7.45 o 
   5  -4   4      778.36      730.09     29.42 o 
   6  -4   4       59.30       56.49      7.06 o 
   7  -4   4        1.83        0.78      5.88 o 
   8  -4   4       14.49       24.72      7.45 o 
  -7  -3   4       19.38       22.36      5.49 o 
  -6  -3   4      561.40      519.27     15.38 o 
  -5  -3   4      147.52      148.01      8.04 o 
  -4  -3   4      356.45      375.02     14.32 o 
  -3  -3   4     2064.67     2006.44     41.01 o 
  -2  -3   4      196.04      178.71      5.68 o 
  -1  -3   4      960.74     1016.65     70.97 o 
   0  -3   4        6.92       14.11      1.22 o 
   1  -3   4     5855.52     5424.63    163.91 o 
   2  -3   4      509.53      526.65     15.66 o 
   4  -3   4     1235.67     1260.08     30.54 o 
   5  -3   4       25.80       30.09      3.73 o 
   6  -3   4       36.33       49.43      7.06 o 
   7  -3   4       47.03       53.35      8.24 o 
   8  -3   4        3.49        0.00      6.28 o 
  -8  -2   4       18.66       20.79      5.88 o 
  -7  -2   4      171.61      163.47      7.69 o 
  -6  -2   4       29.62       27.46      7.06 o 
  -5  -2   4       10.34        3.92      5.49 o 
  -4  -2   4       16.56       12.95      5.49 o 
  -3  -2   4     1487.93     1328.36     54.53 o 
  -2  -2   4     1893.02     2086.20     56.11 o 
  -1  -2   4     2879.14     3144.21     84.01 o 
   0  -2   4     3889.61     3956.78    129.66 o 
   1  -2   4     1179.57     1267.54     34.75 o 
   2  -2   4      399.33      430.00     10.63 o 
   3  -2   4      397.84      434.40     11.01 o 
   4  -2   4     1008.77     1050.03     39.82 o 
   5  -2   4       50.16       55.64      6.67 o 
   6  -2   4       39.91       41.97      3.73 o 
   7  -2   4      207.98      225.19     14.91 o 
   8  -2   4        3.93        0.00      8.24 o 
  -8  -1   4       23.07       32.17      8.63 o 
  -7  -1   4      488.25      535.11     25.89 o 
  -6  -1   4       70.62       69.05      7.85 o 
  -5  -1   4      197.89      203.22     11.77 o 
  -4  -1   4     3344.44     3420.93    134.56 o 
  -3  -1   4       39.05       27.46      4.32 o 
  -2  -1   4      121.30      134.55      4.90 o 
  -1  -1   4        0.50        3.30      1.31 o 
   1  -1   4       81.83       65.33      2.32 o 
   3  -1   4     2298.27     2287.42     54.35 o 
   4  -1   4        2.09        1.55      1.96 o 
   5  -1   4      169.02      210.10      7.18 o 
   6  -1   4       35.24       40.06      3.98 o 
   7  -1   4      133.69      133.55      8.24 o 
   8  -1   4        4.45        2.75      8.24 o 
  -8   0   4      129.38      122.01     10.98 o 
  -7   0   4       23.42       33.35      7.06 o 
  -6   0   4       63.33       64.73      7.06 o 
  -5   0   4       67.55       75.32      6.67 o 
  -4   0   4     2979.10     3058.11     81.35 o 
  -3   0   4       68.44       84.67      3.56 o 
  -2   0   4     4223.80     4292.68    114.09 o 
  -1   0   4     7205.93     7547.63    274.22 o 
   0   0   4      112.93      115.96      4.85 o 
   1   0   4      388.87      377.41      8.43 o 
   2   0   4      140.27      146.76      4.04 o 
   3   0   4     2015.33     1990.36     47.76 o 
   4   0   4       40.07       39.67      3.12 o 
   5   0   4      227.84      238.06      8.13 o 
   6   0   4      262.34      267.56      9.29 o 
   7   0   4       36.80       44.93      8.04 o 
   8   0   4       21.46       30.60      6.28 o 
  -9   1   4        6.61        7.45      7.85 o 
  -8   1   4      236.38      248.33     16.08 o 
  -7   1   4        4.03        4.71      5.49 o 
  -6   1   4      714.53      721.85     31.38 o 
  -5   1   4     1092.89     1132.81     31.10 o 
  -4   1   4       91.32      100.09      5.88 o 
  -3   1   4      329.05      324.84      9.66 o 
  -2   1   4      172.90      212.36      6.64 o 
  -1   1   4     5624.29     5598.88    148.46 o 
   0   1   4        0.54        2.32      1.51 o 
   1   1   4     2786.64     2595.91     61.31 o 
   2   1   4     2280.21     2243.67     60.30 o 
   3   1   4       18.32       18.69      1.67 o 
   4   1   4      558.36      556.94     12.56 o 
   5   1   4       47.56       47.64      4.34 o 
   6   1   4      157.79      161.58      7.54 o 
   7   1   4       15.21        8.75      4.39 o 
  -9   2   4       51.72       45.51      9.42 o 
  -8   2   4        0.44        7.45      6.67 o 
  -7   2   4       80.92       85.52      8.63 o 
  -6   2   4      266.81      280.26      9.32 o 
  -4   2   4      994.78     1127.04     30.86 o 
  -3   2   4     2641.43     2837.45     75.89 o 
  -2   2   4     7422.25     8259.37    218.67 o 
  -1   2   4      163.43      173.01      5.83 o 
   0   2   4     2418.21     2307.94     47.17 o 
   1   2   4       39.70       35.26      2.32 o 
   2   2   4     1862.56     1833.67     45.70 o 
   3   2   4       13.24       12.58      3.14 o 
   4   2   4      289.83      288.47      9.58 o 
   5   2   4      359.82      353.75     11.46 o 
   6   2   4        0.24        0.00      5.30 o 
   7   2   4       54.00       65.52      7.06 o 
  -8   3   4        2.05        8.63      6.67 o 
  -7   3   4      439.94      426.05     20.79 o 
  -6   3   4      138.76      122.26      7.85 o 
  -5   3   4       14.87       11.88      2.62 o 
  -4   3   4     2446.41     2562.61     68.94 o 
  -3   3   4      895.41      900.49     25.08 o 
  -2   3   4     1514.79     1623.74     43.92 o 
  -1   3   4       94.87      102.39      6.67 o 
   0   3   4     3073.31     2909.78    103.96 o 
   1   3   4     1800.62     1691.11     40.93 o 
   2   3   4       60.72       51.63      3.77 o 
   3   3   4      894.20      906.03     25.89 o 
   4   3   4        2.60        1.18      3.62 o 
   5   3   4       70.03       68.65      5.35 o 
   6   3   4       10.15       15.03      4.99 o 
  -8   4   4       62.88       54.53      8.63 o 
  -7   4   4      105.36      103.14      6.20 o 
  -6   4   4       95.02       98.23      5.88 o 
  -5   4   4       10.73       10.34      3.18 o 
  -4   4   4     1874.18     1947.39     52.91 o 
  -3   4   4      954.30      968.12     27.02 o 
  -2   4   4       58.99       57.80      3.57 o 
  -1   4   4     1861.82     1953.69     52.80 o 
   0   4   4       49.84       48.25      3.53 o 
   1   4   4      463.85      480.97     20.79 o 
   2   4   4        4.48        4.07      2.90 o 
   3   4   4      666.33      652.51     30.21 o 
   4   4   4      113.74      106.84      6.23 o 
   5   4   4        0.11        0.00      4.86 o 
   6   4   4      148.13      173.40     10.98 o 
  -8   5   4      135.07      121.22     11.38 o 
  -7   5   4       57.77       58.93      5.53 o 
  -6   5   4       12.25       14.15      4.13 o 
  -5   5   4      848.21      854.31     24.65 o 
  -4   5   4      105.91      101.34      8.83 o 
  -3   5   4      694.45      670.44     19.54 o 
  -2   5   4       21.78       24.58      3.01 o 
   0   5   4      280.36      253.24     15.89 o 
   1   5   4        7.74        9.16      3.18 o 
   2   5   4      725.00      666.72     20.20 o 
   3   5   4       18.77       25.86      9.22 o 
   4   5   4        7.86        6.28      4.79 o 
   5   5   4       24.51       27.11      6.10 o 
  -7   6   4       22.62       14.54      5.25 o 
  -6   6   4       63.17       68.88      5.83 o 
  -5   6   4     2316.44     2336.78     63.99 o 
  -4   6   4      252.71      247.24      9.57 o 
  -3   6   4       47.96       41.42      4.13 o 
  -2   6   4      327.60      344.17     18.83 o 
  -1   6   4       81.58       88.66      8.24 o 
   0   6   4        2.71        6.28      4.32 o 
   1   6   4       23.16       25.21      4.41 o 
   2   6   4      626.00      583.72     17.09 o 
   3   6   4       46.06       46.66      5.64 o 
   4   6   4       87.64       78.95      7.25 o 
  -6   7   4       97.19       94.94      7.07 o 
  -5   7   4      422.52      430.58     15.12 o 
  -4   7   4        3.37        4.96      3.85 o 
  -3   7   4       13.59       15.52      4.02 o 
  -2   7   4      801.73      814.04     33.74 o 
  -1   7   4       48.04       45.51      7.45 o 
   0   7   4       78.19       66.30      8.24 o 
   1   7   4      295.93      296.89     11.61 o 
   2   7   4        0.66        0.00      4.80 o 
  -5   8   4       16.89       10.83      5.49 o 
  -4   8   4       57.95       62.56      5.96 o 
  -3   8   4      142.06      136.52     11.38 o 
  -2   8   4       49.29       54.92      8.63 o 
  -1   8   4        0.79        1.18      7.06 o 
   0   8   4        0.07        1.96      7.06 o 
   1   8   4      182.42      184.85      9.70 o 
  -2  -8   5      144.87      131.82     11.77 o 
  -1  -8   5      238.53      253.43     16.08 o 
   0  -8   5       13.42       15.79      4.80 o 
   1  -8   5        5.03        7.25      4.69 o 
   2  -8   5      132.34      123.58      9.81 o 
   3  -8   5      174.45      195.37     12.55 o 
   4  -8   5       50.58       44.33      7.85 o 
  -4  -7   5        5.80       13.34      6.28 o 
  -3  -7   5        0.41        1.57      6.67 o 
  -2  -7   5      138.07      148.29     12.55 o 
  -1  -7   5     1131.75     1157.31     49.04 o 
   0  -7   5      151.71      147.18      7.87 o 
   1  -7   5      102.43      102.16      7.26 o 
   2  -7   5       56.58       55.71      7.06 o 
   3  -7   5      128.54      127.89     10.20 o 
   4  -7   5      116.45      106.32      9.42 o 
   5  -7   5       62.19       61.98      8.63 o 
   6  -7   5      138.32      146.33     11.77 o 
  -5  -6   5      344.72      358.96     15.69 o 
  -4  -6   5      118.01      106.86      6.50 o 
  -3  -6   5      479.15      475.09     14.23 o 
  -2  -6   5      279.08      310.11     16.67 o 
  -1  -6   5       66.34       66.88      4.99 o 
   0  -6   5        0.93        0.00      3.11 o 
   1  -6   5        3.92        5.73      3.26 o 
   2  -6   5      701.41      726.63     21.83 o 
   3  -6   5       94.06       89.45      7.85 o 
   4  -6   5      281.91      267.16     14.12 o 
   5  -6   5      276.96      257.35     14.12 o 
   6  -6   5       16.15       12.16      7.06 o 
  -6  -5   5       41.41       41.58      7.06 o 
  -5  -5   5       48.55       50.57      5.08 o 
  -4  -5   5        0.21        1.22      3.56 o 
  -3  -5   5      121.75      119.78      5.93 o 
  -2  -5   5     1299.19     1286.41     27.02 o 
  -1  -5   5       71.57       65.14      3.21 o 
   0  -5   5     1416.30     1505.69     41.75 o 
   1  -5   5     1274.20     1283.03     35.83 o 
   2  -5   5      201.95      138.09      9.42 o 
   3  -5   5      407.98      380.93     17.26 o 
   4  -5   5       47.89       48.25      6.28 o 
   5  -5   5      317.63      266.38     14.12 o 
   6  -5   5        1.02        0.00      5.88 o 
   7  -5   5       77.25       92.58      9.81 o 
  -7  -4   5       49.07       49.43      7.45 o 
  -6  -4   5      293.22      311.81     13.14 o 
  -5  -4   5      136.06      130.67      9.22 o 
  -4  -4   5      762.49      728.64     25.50 o 
  -3  -4   5      528.35      527.27     14.78 o 
  -2  -4   5      145.69      123.31      7.45 o 
  -1  -4   5      575.26      539.06     12.01 o 
   0  -4   5      743.92      767.15     16.41 o 
   2  -4   5       60.05       48.56      3.68 o 
   3  -4   5     2097.31     2048.09     54.37 o 
   4  -4   5      395.27      370.59     13.34 o 
   5  -4   5       73.94       62.87      4.97 o 
   6  -4   5       66.78       53.40      5.25 o 
   7  -4   5        4.12        0.00      5.88 o 
  -7  -3   5      103.10       88.64      6.30 o 
  -6  -3   5       71.96       71.56      5.58 o 
  -5  -3   5       50.94       48.77      7.65 o 
  -4  -3   5      452.59      460.18     22.75 o 
  -3  -3   5     1030.49     1003.53     42.76 o 
  -2  -3   5      143.31      127.61      5.10 o 
  -1  -3   5     2023.10     1561.35    135.94 o 
   0  -3   5     2831.75     2908.38     57.38 o 
   1  -3   5       69.44       99.77      7.85 o 
   2  -3   5      227.11      228.85      8.46 o 
   4  -3   5      335.26      238.92     12.55 o 
   5  -3   5       53.50       62.77      7.45 o 
   6  -3   5      230.66      247.55     14.91 o 
   7  -3   5       60.63       73.75     10.20 o 
  -8  -2   5       35.95       44.99      7.26 o 
  -7  -2   5      159.06      163.99     14.12 o 
  -6  -2   5       86.00       74.54      9.02 o 
  -5  -2   5     1395.01     1421.34     59.24 o 
  -4  -2   5      353.33      354.65     18.05 o 
  -3  -2   5      217.43      224.01     12.95 o 
  -2  -2   5     1911.77     1896.73     94.74 o 
   0  -2   5     3372.85     3437.34    154.18 o 
   1  -2   5       12.95       12.77      2.62 o 
   2  -2   5     4019.78     4060.71    108.87 o 
   4  -2   5       16.31       16.26      3.53 o 
   5  -2   5      269.77      299.54     19.03 o 
   6  -2   5        1.46       14.52      7.06 o 
   7  -2   5       23.11       16.08      7.85 o 
  -8  -1   5       24.71       33.74      9.02 o 
  -7  -1   5        3.03       14.91      7.45 o 
  -6  -1   5      143.44      133.78     10.98 o 
  -5  -1   5      548.80      582.58     26.68 o 
  -4  -1   5     1030.35     1011.77     41.98 o 
  -3  -1   5       35.12       37.27      5.10 o 
  -2  -1   5     6905.80     7142.77    258.92 o 
  -1  -1   5       79.58       80.60      5.49 o 
   0  -1   5      147.36      154.87      6.20 o 
   1  -1   5     2237.83     2251.97     60.81 o 
   2  -1   5      551.10      552.84     12.18 o 
   3  -1   5      703.37      687.25     17.43 o 
   4  -1   5       24.05       23.61      3.73 o 
   5  -1   5      692.34      716.55     18.66 o 
   6  -1   5       43.16       38.56      6.67 o 
   7  -1   5        0.50        0.00      7.85 o 
  -8   0   5       62.18       81.99     10.20 o 
  -7   0   5       34.21       37.27      7.45 o 
  -6   0   5     1357.69     1373.08     56.49 o 
  -5   0   5       38.05       44.33      6.28 o 
  -4   0   5       26.66       39.59      4.12 o 
  -2   0   5     1283.01     1306.04     35.70 o 
  -1   0   5     1929.80     2078.34     56.09 o 
   1   0   5     5778.38     5642.25    113.51 o 
   2   0   5      666.30      720.57     27.27 o 
   3   0   5        0.44        0.00      2.11 o 
   4   0   5      683.54      658.38     17.43 o 
   5   0   5       94.18       87.45      5.49 o 
   6   0   5        2.52        3.40      6.28 o 
   7   0   5        2.12        8.35      4.44 o 
  -8   1   5        0.33        3.92      7.06 o 
  -7   1   5      149.69      154.96     11.38 o 
  -6   1   5      338.32      356.22     17.65 o 
  -5   1   5      344.81      324.38     13.34 o 
  -4   1   5      398.54      434.29     17.26 o 
  -3   1   5     6163.26     6634.76    175.86 o 
  -2   1   5      638.33      797.40     22.02 o 
  -1   1   5       14.78       10.34      1.88 o 
   0   1   5     8826.03     9695.30    257.05 o 
   1   1   5     1983.95     1894.52    109.84 o 
   2   1   5      110.05      141.10      4.38 o 
   3   1   5        7.01        5.98      2.42 o 
   4   1   5     1249.56     1233.43     30.82 o 
   5   1   5       38.55       38.96      4.13 o 
   6   1   5        0.32        0.00      3.73 o 
   7   1   5       64.74       68.50      6.11 o 
  -8   2   5       84.49      104.35     10.98 o 
  -7   2   5      675.63      665.75     30.21 o 
  -6   2   5       21.06       25.50      5.49 o 
  -4   2   5      850.35      892.51     24.89 o 
  -3   2   5     2022.88     2002.11     54.14 o 
  -2   2   5      335.64      418.09     12.47 o 
  -1   2   5     1040.29     1070.61     40.80 o 
   0   2   5     5490.30     5447.26    144.75 o 
   1   2   5        7.04        7.40      0.96 o 
   2   2   5      225.83      219.34      7.53 o 
   3   2   5      911.70      902.21     23.28 o 
   4   2   5      238.21      241.02      8.78 o 
   5   2   5        0.17        0.00      3.73 o 
   6   2   5        0.02        0.24      7.45 o 
  -8   3   5        7.39        5.88      7.06 o 
  -7   3   5      200.13      204.79     14.12 o 
  -6   3   5        1.82        3.82      3.11 o 
  -5   3   5      363.10      341.22     11.05 o 
  -4   3   5     1644.57     1671.61     45.68 o 
  -3   3   5       52.58       57.38      4.12 o 
  -2   3   5      830.39      925.61     25.78 o 
  -1   3   5     1404.68     1428.01     75.32 o 
   0   3   5     1302.98     1293.23     35.49 o 
   1   3   5        0.52        1.06      2.35 o 
   2   3   5        5.34        2.30      2.90 o 
   3   3   5     1237.46     1237.40     31.57 o 
   4   3   5        6.70        5.10      3.92 o 
   5   3   5       50.04       70.58      9.81 o 
   6   3   5       45.39       46.22      6.23 o 
  -8   4   5      173.24      189.09     14.91 o 
  -7   4   5        1.24        2.75      6.28 o 
  -6   4   5      132.39      125.06      6.97 o 
  -5   4   5      339.03      355.90     11.89 o 
  -4   4   5      886.87      843.96     24.12 o 
  -3   4   5       64.26       75.49      4.41 o 
  -2   4   5       80.85       73.94      5.30 o 
  -1   4   5     4540.47     4616.67    123.29 o 
   0   4   5       17.89       20.01      2.75 o 
   1   4   5      480.48      432.79     12.79 o 
   2   4   5      360.07      306.88     15.30 o 
   3   4   5      145.23      148.81     12.16 o 
   4   4   5       33.24       36.03      9.02 o 
   5   4   5        7.78        3.98      5.15 o 
  -8   5   5       81.89       83.56     10.59 o 
  -7   5   5        0.12        1.90      4.57 o 
  -6   5   5      216.34      213.44      9.14 o 
  -5   5   5      317.98      309.54     11.09 o 
  -4   5   5      245.58      245.89      9.15 o 
  -3   5   5     3472.33     3614.79     97.10 o 
  -2   5   5      623.69      645.34     19.14 o 
  -1   5   5     1816.23     1839.03     50.32 o 
   0   5   5        5.16        4.71      4.71 o 
   1   5   5       39.18       37.58      5.10 o 
   2   5   5      292.81      292.82     10.16 o 
   3   5   5        0.30        4.32      4.24 o 
   4   5   5      187.12      172.86      8.71 o 
  -7   6   5       99.12       99.99      7.04 o 
  -6   6   5        5.64        5.30      4.44 o 
  -5   6   5        7.28        8.06      5.49 o 
  -4   6   5       23.16       24.36      4.29 o 
  -3   6   5     1221.45     1211.20     34.24 o 
  -2   6   5      482.63      476.44     15.12 o 
  -1   6   5       57.24       50.22      7.06 o 
   0   6   5      558.96      555.51     24.72 o 
   1   6   5      125.09      125.35      7.20 o 
   2   6   5       30.68       33.04      5.25 o 
   3   6   5       42.71       42.85      5.84 o 
  -6   7   5      124.91      114.35      7.59 o 
  -5   7   5       13.89       22.94      9.02 o 
  -4   7   5      245.20      269.89     16.67 o 
  -3   7   5       69.04       63.55      8.24 o 
  -2   7   5       79.38       87.88      9.02 o 
  -1   7   5       38.21       43.94      7.85 o 
   0   7   5      128.43      141.62     11.77 o 
   1   7   5      144.50      137.77      8.03 o 
   2   7   5        0.38        0.98      7.45 o 
  -4   8   5      185.26      183.21     13.34 o 
  -3   8   5      157.26      139.27     11.77 o 
  -2   8   5        0.55        3.14      7.45 o 
  -1   8   5      271.23      275.79     16.48 o 
   0   8   5       20.67       34.13      9.02 o 
  -1  -8   6      239.17      221.65     16.08 o 
   0  -8   6      112.06      120.83     11.77 o 
   1  -8   6      553.21      575.28     31.38 o 
   2  -8   6       31.57       31.38      7.85 o 
   3  -8   6       38.42       38.45      7.85 o 
   4  -8   6        0.92        0.00      7.45 o 
  -3  -7   6      471.11      530.79     26.28 o 
  -2  -7   6       48.93       42.37      8.63 o 
  -1  -7   6        0.13        0.00      6.28 o 
   0  -7   6        8.32       10.13      4.21 o 
   1  -7   6      325.11      325.16     12.16 o 
   2  -7   6      227.97      242.76     13.53 o 
   3  -7   6        0.50        3.14      5.49 o 
   4  -7   6      190.90      190.66     12.55 o 
   5  -7   6       86.86       76.50      9.02 o 
  -5  -6   6        5.70        0.78      5.88 o 
  -4  -6   6        2.08        0.99      4.42 o 
  -3  -6   6      570.72      575.28     16.66 o 
  -2  -6   6      316.88      300.90     17.65 o 
  -1  -6   6      129.80      122.34      6.87 o 
   0  -6   6     1013.33     1011.46     29.26 o 
   1  -6   6       70.71       77.30      9.81 o 
   2  -6   6        5.13        3.64      3.48 o 
   3  -6   6      263.96      273.44     14.12 o 
   4  -6   6      243.44      233.42     13.34 o 
   5  -6   6       16.20       14.52      6.28 o 
   6  -6   6        3.97        1.57      6.67 o 
  -6  -5   6       99.81      111.81      9.02 o 
  -5  -5   6      138.65      130.08      7.04 o 
  -4  -5   6      616.55      623.26     17.69 o 
  -3  -5   6      104.69      101.14      5.58 o 
  -2  -5   6        1.61        0.00      2.97 o 
  -1  -5   6      157.17      169.90      7.25 o 
   0  -5   6      986.83      951.39     27.31 o 
   1  -5   6      118.97      131.97      6.69 o 
   2  -5   6      214.79      234.70      9.38 o 
   3  -5   6      648.05      607.17     18.93 o 
   4  -5   6       21.00       16.48      5.88 o 
   5  -5   6      128.51      127.50     10.20 o 
   6  -5   6       37.75       31.38      7.45 o 
   7  -5   6       70.79       41.58      8.24 o 
  -6  -4   6        6.04        9.02      4.63 o 
  -5  -4   6       46.12       45.46      4.74 o 
  -4  -4   6     1000.28      928.27     24.77 o 
  -3  -4   6      297.41      262.68      8.71 o 
  -2  -4   6      336.06      362.25     10.04 o 
  -1  -4   6     2242.58     2097.12     43.10 o 
   0  -4   6       15.80       15.87      1.96 o 
   1  -4   6       71.56       64.34      5.49 o 
   2  -4   6      783.59      819.84     24.21 o 
   3  -4   6      186.57      153.16     10.40 o 
   4  -4   6      194.51      215.77     12.95 o 
   5  -4   6      108.02       92.19      9.42 o 
   6  -4   6      136.90      137.31     11.77 o 
   7  -4   6        5.77        6.06      4.80 o 
  -7  -3   6       27.94       32.01      8.24 o 
  -6  -3   6       75.96       77.07      5.94 o 
  -5  -3   6      991.12     1001.57     44.33 o 
  -4  -3   6        6.33       11.77      7.06 o 
  -3  -3   6      334.15      347.59     18.44 o 
  -2  -3   6      151.41      159.89     13.73 o 
  -1  -3   6     2139.88     1686.90    246.57 o 
   0  -3   6       22.50       24.89      1.70 o 
   1  -3   6      141.84      130.23      6.36 o 
   2  -3   6     3528.56     3627.25     97.91 o 
   3  -3   6        2.61        1.01      3.18 o 
   4  -3   6      159.33      154.57     10.98 o 
   5  -3   6      108.87      107.49     10.20 o 
   6  -3   6       98.50       98.86     10.59 o 
   7  -3   6        0.20        1.57      8.24 o 
  -7  -2   6      136.27      138.49     13.34 o 
  -6  -2   6        5.60        5.88      7.45 o 
  -5  -2   6      742.95      737.15     33.35 o 
  -4  -2   6       58.87       47.86      8.24 o 
  -3  -2   6      740.57      786.19     34.52 o 
  -2  -2   6     4385.21     4431.82    118.45 o 
  -1  -2   6       43.99       47.73      3.48 o 
   0  -2   6     1358.44     1384.76     70.81 o 
   1  -2   6      204.77      208.85      7.06 o 
   2  -2   6      949.91      993.46     42.76 o 
   3  -2   6       16.71       18.21      3.33 o 
   4  -2   6      122.83      112.99      9.81 o 
   5  -2   6      592.30      600.23     27.46 o 
   6  -2   6        2.37        0.00      7.45 o 
   7  -2   6       23.65       34.92     10.20 o 
  -8  -1   6       10.89       21.58      8.63 o 
  -7  -1   6      197.93      207.14     15.69 o 
  -6  -1   6      693.16      708.51     32.56 o 
  -5  -1   6        0.08        0.00      5.49 o 
  -4  -1   6      872.87      915.26     39.23 o 
  -3  -1   6       24.99       37.63     16.08 o 
  -2  -1   6     2246.05     2068.56     56.15 o 
  -1  -1   6       47.96       42.33      7.26 o 
   0  -1   6     1234.79     1227.41     34.19 o 
   1  -1   6     3885.32     3622.20     97.38 o 
   2  -1   6      152.15      156.03      4.84 o 
   4  -1   6      462.18      478.10     13.13 o 
   5  -1   6      304.18      306.88      9.86 o 
   6  -1   6        6.99        2.35      7.45 o 
   7  -1   6        8.80       12.95      9.02 o 
  -8   0   6       73.98       57.28      9.42 o 
  -7   0   6        0.07        0.00      6.67 o 
  -6   0   6      651.74      606.12     27.85 o 
  -5   0   6       40.85       38.45      6.28 o 
  -3   0   6     3491.95     3573.00     95.66 o 
  -2   0   6       37.26       35.24      3.01 o 
  -1   0   6     2202.79     2398.61     64.80 o 
   0   0   6       23.22       38.31      3.46 o 
   1   0   6     2279.15     2200.48    198.31 o 
   2   0   6     1841.19     1160.81     55.51 o 
   3   0   6      848.09      816.79     26.68 o 
   4   0   6      885.63      936.38     24.13 o 
   5   0   6        8.65        7.54      3.47 o 
   6   0   6      123.25      138.19      7.06 o 
   7   0   6       18.14       12.55     10.20 o 
  -8   1   6      195.97      201.25     14.52 o 
  -7   1   6      447.23      458.22     22.75 o 
  -6   1   6       16.31       21.18      5.88 o 
  -5   1   6      889.20      861.12     36.48 o 
  -4   1   6       78.84       36.88      4.32 o 
  -3   1   6     1596.02     1583.53     43.18 o 
  -2   1   6      755.72      814.06     22.85 o 
  -1   1   6     3399.17     3368.93     90.31 o 
   1   1   6       48.71       48.19      3.50 o 
   2   1   6     2422.91     2288.89     55.99 o 
   3   1   6        9.85        6.67      4.32 o 
   4   1   6      176.52      192.33      7.47 o 
   5   1   6       63.56       64.10      5.05 o 
   6   1   6       47.58       54.56      5.50 o 
  -8   2   6       19.80       27.07      8.24 o 
  -7   2   6      335.84      342.09     18.44 o 
  -6   2   6        2.83        0.00      5.10 o 
  -5   2   6     1079.55     1100.18     30.70 o 
  -4   2   6      493.25      497.46     15.07 o 
  -3   2   6       61.06       68.53      4.32 o 
  -2   2   6     1978.79     2028.45     54.85 o 
  -1   2   6       15.52       19.38      2.45 o 
   0   2   6      241.38      246.89     21.18 o 
   1   2   6      180.58      173.81      6.24 o 
   2   2   6      933.37      867.37     36.48 o 
   3   2   6      623.31      621.06     16.97 o 
   4   2   6       28.73       25.96      3.98 o 
   5   2   6      283.50      310.42     10.88 o 
   6   2   6        7.27        9.56      7.85 o 
  -8   3   6       45.21       58.45      9.42 o 
  -7   3   6        9.02        5.88      5.88 o 
  -6   3   6      490.88      484.83     15.19 o 
  -5   3   6       66.93       66.33      4.52 o 
  -4   3   6      277.48      273.24      9.42 o 
  -3   3   6      355.23      392.49     12.32 o 
  -2   3   6     2088.31     2201.25     59.57 o 
  -1   3   6     1133.55     1147.10     31.89 o 
   0   3   6      138.00      125.79     14.71 o 
   1   3   6     3521.88     3253.81    102.39 o 
   2   3   6        2.16        0.00      3.11 o 
   3   3   6      150.68      153.46      7.25 o 
   4   3   6       76.40       71.71      5.51 o 
   5   3   6       83.84       80.43     13.53 o 
  -8   4   6       18.55       21.97      7.85 o 
  -7   4   6        5.24        8.63      6.67 o 
  -6   4   6      706.01      673.92     20.20 o 
  -5   4   6      273.44      250.30      9.66 o 
  -4   4   6        4.69        4.61      3.18 o 
  -3   4   6     1165.26     1237.69     34.65 o 
  -2   4   6      539.43      570.20     17.06 o 
  -1   4   6      762.22      766.42     30.40 o 
   0   4   6      445.54      394.66     18.05 o 
   1   4   6     3332.89     3054.06     73.88 o 
   2   4   6      183.17      175.98      8.43 o 
   3   4   6       32.80       30.05      4.71 o 
   4   4   6      149.47      150.14      9.81 o 
   5   4   6        2.01        0.00      5.22 o 
  -7   5   6      165.32      152.86      8.43 o 
  -6   5   6       98.44      100.18      6.36 o 
  -5   5   6        0.76        0.00      3.57 o 
  -4   5   6       20.09       29.61      4.02 o 
  -3   5   6      463.00      447.39     14.28 o 
  -2   5   6      148.32      166.90      7.20 o 
  -1   5   6      905.58      918.40     36.88 o 
   0   5   6      588.89      586.50     25.50 o 
   1   5   6      146.97      151.84     10.00 o 
   2   5   6        3.00        0.14      4.02 o 
   3   5   6       60.36       49.14      5.56 o 
   4   5   6       80.33       73.34      8.43 o 
  -7   6   6       90.35       83.00      6.87 o 
  -6   6   6       50.01       42.59      5.55 o 
  -5   6   6       92.24       85.77      6.10 o 
  -4   6   6      413.91      412.35     14.15 o 
  -3   6   6        3.64        5.71      3.68 o 
  -2   6   6        2.87        7.85      5.88 o 
  -1   6   6       62.05       80.03      9.02 o 
   0   6   6      525.88      557.86     25.50 o 
   1   6   6       32.56       28.58      7.65 o 
   2   6   6       20.55       19.71      5.18 o 
   3   6   6      139.26      128.42     10.20 o 
  -6   7   6        1.06        2.22      5.13 o 
  -5   7   6       18.73       17.22      5.25 o 
  -4   7   6      494.17      483.92     16.50 o 
  -3   7   6        3.86        0.00      7.06 o 
  -2   7   6      107.74      116.52     10.59 o 
  -1   7   6      418.08      366.42     18.83 o 
   0   7   6       37.87       40.41      8.24 o 
   1   7   6       25.07       29.03      9.02 o 
  -3   8   6      100.46       98.08     10.98 o 
  -2   8   6       41.18       50.61      9.02 o 
   0  -8   7        3.36        7.06      7.85 o 
   1  -8   7      230.15      245.42     11.49 o 
   2  -8   7       37.88       34.92      7.85 o 
   3  -8   7      103.29       95.33     10.59 o 
  -3  -7   7      197.25      202.43     16.08 o 
  -2  -7   7      133.18      135.35     12.16 o 
  -1  -7   7      527.05      522.16     26.68 o 
   0  -7   7      351.58      352.58     13.00 o 
   1  -7   7        0.32        0.00      4.24 o 
   2  -7   7       54.61       49.45      5.75 o 
   3  -7   7        4.35        4.32      6.67 o 
   4  -7   7       88.33      114.55     10.59 o 
  -4  -6   7      238.98      234.21     16.48 o 
  -3  -6   7        8.63        1.96      7.06 o 
  -2  -6   7      102.15      110.63     11.38 o 
  -1  -6   7        0.41        0.00      6.28 o 
   0  -6   7      592.01      616.76     19.38 o 
   1  -6   7       10.62       15.35      4.13 o 
   2  -6   7      340.18      343.54     12.62 o 
   3  -6   7      311.37      327.97     16.87 o 
   4  -6   7        0.84        7.06      5.88 o 
   5  -6   7       45.78       49.04      8.24 o 
  -5  -5   7       13.76        5.23      5.49 o 
  -4  -5   7      300.56      267.54      9.94 o 
  -3  -5   7       23.94       22.86      5.69 o 
  -2  -5   7     1178.58     1089.83     47.08 o 
  -1  -5   7      996.29      972.81     27.98 o 
   0  -5   7       13.50       14.89      4.12 o 
   1  -5   7      507.01      494.36     15.97 o 
   2  -5   7        8.66        6.95      3.77 o 
   3  -5   7      239.08      267.18     10.83 o 
   4  -5   7       39.13       36.48      6.28 o 
   5  -5   7       51.33       52.96      7.85 o 
   6  -5   7      164.02      136.52     11.38 o 
  -6  -4   7      562.15      536.18     16.62 o 
  -5  -4   7      248.56      259.45      9.94 o 
  -4  -4   7       41.46       34.97     11.57 o 
  -3  -4   7      785.97      782.25     32.76 o 
  -2  -4   7       96.95       90.98      6.67 o 
  -1  -4   7      456.98      426.22     20.60 o 
   0  -4   7        2.23        1.18      5.49 o 
   1  -4   7     1440.32     1401.43     39.69 o 
   2  -4   7      525.43      521.35     17.46 o 
   3  -4   7       19.28       22.53      4.72 o 
   4  -4   7      591.78      590.82     26.28 o 
   5  -4   7        0.38        0.00      6.28 o 
   6  -4   7       50.75       36.09      8.63 o 
  -7  -3   7       30.87       18.06      5.51 o 
  -6  -3   7      311.34      299.72     20.40 o 
  -5  -3   7       29.37       27.07      8.24 o 
  -4  -3   7       14.40        8.63      7.45 o 
  -3  -3   7     2054.68     2056.48     83.95 o 
  -1  -3   7        4.39        1.28      3.33 o 
   0  -3   7     2065.98     2012.82     61.98 o 
   1  -3   7      139.30      135.14      6.76 o 
   2  -3   7      236.93      258.94     10.40 o 
   3  -3   7       45.19       42.66      6.67 o 
   4  -3   7      543.68      555.51     25.50 o 
   5  -3   7       84.75       75.72      9.42 o 
   6  -3   7        0.73        0.39      7.45 o 
   7  -3   7       64.08       81.60     11.77 o 
  -7  -2   7      193.92      216.55     17.65 o 
  -6  -2   7      109.98      105.53     12.16 o 
  -5  -2   7       59.37       50.61      9.02 o 
  -4  -2   7      852.86      847.00     37.66 o 
  -3  -2   7      185.42      143.19     10.98 o 
  -2  -2   7      327.54      344.45     14.52 o 
  -1  -2   7        4.43        3.90      2.73 o 
   0  -2   7     3550.25     3441.62     92.75 o 
   1  -2   7      352.84      354.79     19.03 o 
   2  -2   7       30.82       26.95      5.69 o 
   3  -2   7     1063.62     1000.91     29.39 o 
   4  -2   7       78.13       95.33      9.81 o 
   5  -2   7       21.78       33.35      8.63 o 
   6  -2   7      101.42       79.25     10.98 o 
   7  -2   7      101.50       85.92     13.34 o 
  -8  -1   7       52.27       56.49     10.98 o 
  -7  -1   7       48.57       31.78      9.02 o 
  -6  -1   7       77.07       71.01      9.42 o 
  -5  -1   7        2.58        1.18      5.88 o 
  -4  -1   7     3138.87     3131.80    124.75 o 
  -3  -1   7       80.26       73.36      5.49 o 
  -2  -1   7       90.33       96.64      6.28 o 
  -1  -1   7     3445.82     3607.07    143.98 o 
   0  -1   7      186.55      210.07      8.43 o 
   1  -1   7      137.10      136.75      6.92 o 
   2  -1   7       14.52       10.97      3.46 o 
   3  -1   7     1699.04     1632.56     77.26 o 
   4  -1   7       62.17       64.31      6.67 o 
   5  -1   7       32.53       30.21      9.02 o 
   6  -1   7      284.40      281.68     19.22 o 
   7  -1   7       10.42        0.39     10.59 o 
  -8   0   7      308.33      299.72     20.01 o 
  -7   0   7       46.78       39.23      8.24 o 
  -6   0   7      169.78      180.85     12.95 o 
  -5   0   7     1323.12     1373.08     56.88 o 
  -3   0   7       38.89       32.63      3.39 o 
  -2   0   7       89.80      111.11      5.64 o 
  -1   0   7     5005.12     5206.93    139.17 o 
   0   0   7       28.38       29.55      3.61 o 
   1   0   7      393.60      391.13     24.72 o 
   2   0   7      908.88      846.61     36.88 o 
   3   0   7       71.51       90.61      4.93 o 
   4   0   7      101.29      102.84      5.64 o 
   5   0   7        0.60        0.00      3.51 o 
   6   0   7      156.05      158.89     14.91 o 
  -8   1   7        7.21       13.73      7.85 o 
  -7   1   7      205.76      192.62     13.73 o 
  -6   1   7      185.84      199.69     12.95 o 
  -5   1   7     2727.53     2741.85    109.06 o 
  -4   1   7       18.96       22.24      3.11 o 
  -3   1   7      316.57      356.86     11.61 o 
  -2   1   7     1425.21     1480.57     40.86 o 
  -1   1   7      382.73      357.99     11.93 o 
   0   1   7       52.44       55.45      4.29 o 
   1   1   7        6.00        4.90      3.11 o 
   2   1   7     1040.65      659.86     27.07 o 
   3   1   7       41.65       50.44      4.32 o 
   4   1   7       67.17       64.95      4.99 o 
   5   1   7      299.36      319.76     11.03 o 
   6   1   7       29.64       30.27      5.40 o 
  -8   2   7       56.97       56.49      9.42 o 
  -7   2   7      213.02      207.92     13.73 o 
  -6   2   7      253.34      239.31     14.12 o 
  -5   2   7      278.63      272.90      9.88 o 
  -4   2   7       34.89       42.50      4.51 o 
  -3   2   7      177.36      169.46      7.20 o 
  -2   2   7     2475.39     2561.25     69.27 o 
  -1   2   7       28.65       26.32      3.18 o 
   0   2   7      476.95      486.43     23.54 o 
   1   2   7     1824.40     1827.77     72.18 o 
   2   2   7      530.84      522.69     14.99 o 
   3   2   7      393.16      386.23     21.77 o 
   4   2   7        3.55        0.35      3.73 o 
   5   2   7      393.45      427.87     14.00 o 
   6   2   7        2.19        1.04      5.69 o 
  -8   3   7        3.79        3.92      7.85 o 
  -7   3   7       39.17       31.78      7.45 o 
  -6   3   7      670.06      666.14     30.21 o 
  -5   3   7        0.17        0.00      3.39 o 
  -4   3   7      720.94      745.79     21.74 o 
  -3   3   7     1224.04     1254.88     35.05 o 
  -2   3   7      751.93      781.64     22.60 o 
  -1   3   7      204.00      216.10      8.03 o 
   0   3   7      240.91      242.84     13.34 o 
   1   3   7      127.37      129.85     10.20 o 
   2   3   7       97.43       86.93      5.65 o 
   3   3   7     1424.16     1343.46     34.30 o 
   4   3   7      143.82      150.49     13.73 o 
   5   3   7      131.87      145.70     11.18 o 
  -8   4   7      170.16      175.75     15.30 o 
  -7   4   7      101.51      111.42     10.98 o 
  -6   4   7      150.28      151.42      7.75 o 
  -5   4   7       92.85       96.49      7.65 o 
  -4   4   7      288.40      283.24     10.40 o 
  -3   4   7      722.61      723.76     21.49 o 
  -2   4   7       40.70       45.05      4.71 o 
  -1   4   7      608.22      587.28     17.61 o 
   0   4   7      450.48      424.09     19.62 o 
   1   4   7      113.63      107.49      9.42 o 
   2   4   7       33.21       33.44      4.99 o 
   3   4   7      134.40      133.91      7.33 o 
   4   4   7       68.89       76.12      6.46 o 
  -7   5   7      175.78      183.60     13.73 o 
  -6   5   7       28.31       23.31      6.47 o 
  -5   5   7      257.51      255.65     10.53 o 
  -4   5   7      330.84      318.59     11.65 o 
  -3   5   7        9.99        3.92      3.57 o 
  -2   5   7       89.17       92.96      7.06 o 
  -1   5   7       23.16       30.60      6.67 o 
   0   5   7      562.66      568.46     25.50 o 
   1   5   7        5.66        0.00      6.28 o 
   2   5   7      231.85      230.86     12.16 o 
   3   5   7       85.94       76.96      6.88 o 
  -6   6   7       67.63       67.31      6.24 o 
  -5   6   7       53.35       51.54      5.53 o 
  -4   6   7      294.73      281.75     11.36 o 
  -3   6   7       39.54       37.66      7.45 o 
  -2   6   7      792.70      823.46     34.52 o 
  -1   6   7      148.26      145.15     11.77 o 
   0   6   7       35.36       36.09      7.45 o 
   1   6   7      180.23      189.09     14.52 o 
   2   6   7       55.61       49.47      6.13 o 
  -5   7   7       12.06       14.19      5.53 o 
  -4   7   7        4.59        0.00      7.45 o 
  -3   7   7      139.71      153.39     12.16 o 
  -2   7   7       63.15       84.35      9.81 o 
  -1   7   7       13.96       21.18      7.85 o 
   0   7   7       50.56       56.88      9.42 o 
  -2  -7   8       77.22       93.76     12.16 o 
  -1  -7   8      103.77      110.24     12.55 o 
   0  -7   8       83.39      104.75     12.16 o 
   1  -7   8       17.28        9.07      6.08 o 
   2  -7   8      433.89      429.88     15.83 o 
   3  -7   8       41.82       36.88      7.45 o 
   4  -7   8        1.05        9.81      7.06 o 
  -4  -6   8      101.93       88.27     11.77 o 
  -3  -6   8       88.94       95.72     11.77 o 
  -2  -6   8      638.53      635.54     30.99 o 
  -1  -6   8       99.05      105.53     11.77 o 
   0  -6   8      111.43      101.09     10.98 o 
   1  -6   8      407.88      412.62     14.58 o 
   2  -6   8      205.70      215.45     10.33 o 
   3  -6   8        6.03       14.79      4.99 o 
   4  -6   8        2.27        2.35      6.28 o 
   5  -6   8      139.67      132.21     11.38 o 
  -5  -5   8       60.15       55.25      6.67 o 
  -4  -5   8      223.10      211.45     15.30 o 
  -3  -5   8      211.44      241.66     16.87 o 
  -2  -5   8      788.68      656.73     30.99 o 
  -1  -5   8        8.01        5.49      6.67 o 
   0  -5   8       78.35       82.13      8.24 o 
   1  -5   8     1101.29     1146.19     33.40 o 
   2  -5   8       25.84       31.91      5.08 o 
   3  -5   8       97.81       88.68      7.85 o 
   4  -5   8      151.45      137.23      7.75 o 
   5  -5   8       44.99       49.74      7.45 o 
  -6  -4   8       75.67       72.59      6.53 o 
  -5  -4   8       23.95       12.33      4.79 o 
  -4  -4   8      681.18      613.86     17.69 o 
  -3  -4   8      586.10      635.45     17.77 o 
  -2  -4   8        5.61       11.38      6.28 o 
  -1  -4   8      781.14      717.92     21.34 o 
   0  -4   8      442.23      421.24     11.19 o 
   1  -4   8      336.12      328.32     21.58 o 
   2  -4   8       34.09       25.90      6.47 o 
   3  -4   8       24.05       21.11      4.97 o 
   4  -4   8      462.02      472.73     23.15 o 
   5  -4   8        0.52        0.00      7.85 o 
   6  -4   8       27.61       20.40      9.02 o 
  -6  -3   8       76.97       62.77     11.38 o 
  -5  -3   8      159.02      194.98     15.30 o 
  -4  -3   8       68.28       90.23     10.98 o 
  -3  -3   8      197.26      214.99     14.12 o 
  -2  -3   8       10.30       10.20      5.88 o 
  -1  -3   8      191.37      187.67      8.10 o 
   0  -3   8     2149.29     2184.09     60.07 o 
   1  -3   8        2.19        0.00      3.46 o 
   2  -3   8      611.44      592.45     18.96 o 
   3  -3   8      295.52      308.83     12.47 o 
   4  -3   8      110.84      120.44     11.77 o 
   5  -3   8       29.91       25.50      9.02 o 
   6  -3   8       10.47       20.79      9.02 o 
  -7  -2   8       87.75       78.07     12.55 o 
  -6  -2   8        1.50        0.39      8.24 o 
  -5  -2   8      150.51      140.45     12.95 o 
  -4  -2   8     1458.52     1392.70     59.24 o 
  -3  -2   8        5.96        3.53      5.88 o 
  -2  -2   8     2059.34     2159.41     59.05 o 
  -1  -2   8      261.47      277.10     27.27 o 
   0  -2   8      758.97      787.97     31.78 o 
   1  -2   8      460.11      441.15     14.82 o 
   2  -2   8      145.79      132.76      7.62 o 
   3  -2   8      859.22      840.74     25.50 o 
   4  -2   8        3.93       11.77      7.06 o 
   5  -2   8      169.94      191.05     14.91 o 
   6  -2   8        0.89        3.53      9.42 o 
  -7  -1   8       11.80       21.97      8.63 o 
  -6  -1   8      614.53      623.77     30.21 o 
  -5  -1   8       57.96       49.04      8.24 o 
  -4  -1   8      199.16      167.91     12.16 o 
  -3  -1   8      912.14      936.07     26.87 o 
  -2  -1   8     1061.36     1028.47     29.43 o 
  -1  -1   8     2176.33     2238.70     72.18 o 
   0  -1   8        5.08        3.33      3.33 o 
   1  -1   8     1619.58     1625.92     45.58 o 
   2  -1   8       56.79       45.26      4.97 o 
   3  -1   8      117.62      127.07      7.47 o 
   4  -1   8      106.40      119.65     11.77 o 
   5  -1   8       27.35       26.68      9.02 o 
   6  -1   8        8.55        0.39      9.42 o 
  -8   0   8       28.85       43.15     10.20 o 
  -7   0   8       65.30       60.42      9.81 o 
  -6   0   8      181.22      173.01     13.34 o 
  -5   0   8        9.79        8.63      5.88 o 
  -4   0   8      299.28      306.79     16.48 o 
  -3   0   8     3625.91     3722.36     99.95 o 
  -2   0   8       47.56       36.51      3.96 o 
  -1   0   8      707.49      761.22     22.45 o 
   0   0   8      484.12      496.41     20.79 o 
   1   0   8      569.34      550.96     17.48 o 
   2   0   8      417.12      400.72     19.62 o 
   3   0   8       15.28       12.26      4.12 o 
   4   0   8      244.40      252.51      9.14 o 
   5   0   8       75.47       75.32     11.38 o 
   6   0   8        6.46        0.00      9.42 o 
  -8   1   8        0.86        0.00      7.85 o 
  -7   1   8       86.22       70.62      9.81 o 
  -6   1   8      152.34      159.67     12.95 o 
  -5   1   8       21.23       17.26      6.67 o 
  -4   1   8      154.38      151.27      7.15 o 
  -3   1   8     1294.02     1307.37     36.69 o 
  -2   1   8      858.82      889.22     25.91 o 
  -1   1   8       15.30       10.77      5.69 o 
   0   1   8     1737.95     1801.54     50.02 o 
   1   1   8       34.30       36.40      4.52 o 
   2   1   8       94.82       90.23      9.02 o 
   3   1   8      460.67      433.93     18.63 o 
   4   1   8      203.71      235.56      9.00 o 
   5   1   8        3.79        2.13     11.18 o 
  -8   2   8       36.00       34.92      9.02 o 
  -7   2   8      301.92      319.73     18.83 o 
  -6   2   8      189.64      167.91     12.55 o 
  -5   2   8        5.22        4.32      5.49 o 
  -4   2   8     1689.23     1773.48     48.86 o 
  -3   2   8        2.97        0.00      3.18 o 
  -2   2   8       43.01       45.14      4.29 o 
  -1   2   8      909.20      886.52     25.79 o 
   0   2   8     1312.07     1413.65     39.79 o 
   1   2   8      257.35      263.63     14.91 o 
   2   2   8        0.05        0.00      3.48 o 
   3   2   8      206.36      205.31      8.63 o 
   4   2   8        4.55        5.50      5.30 o 
   5   2   8      203.47      201.07      9.58 o 
  -7   3   8        8.84        3.53      7.06 o 
  -6   3   8       21.49       18.83      7.06 o 
  -5   3   8      161.68      176.18     15.30 o 
  -4   3   8     1108.67     1195.95     33.79 o 
  -3   3   8      189.94      195.31      8.18 o 
  -2   3   8       49.30       46.24      4.41 o 
  -1   3   8     1401.96     1312.96     36.88 o 
   0   3   8       31.62       34.92      7.06 o 
   1   3   8        9.80        5.49      6.28 o 
   2   3   8      183.72      147.96      7.44 o 
   3   3   8        3.45        1.46      3.98 o 
   4   3   8       52.60       57.28      5.88 o 
  -7   4   8       35.31       37.66      8.24 o 
  -6   4   8      167.52      158.89     12.95 o 
  -5   4   8      730.60      735.00     22.30 o 
  -4   4   8      145.23      131.33      7.32 o 
  -3   4   8        0.99        2.99      3.74 o 
  -2   4   8      493.48      480.19     21.77 o 
  -1   4   8      284.49      288.74     15.69 o 
   0   4   8      176.86      182.42     12.16 o 
   1   4   8        0.20        6.28      6.28 o 
   2   4   8      513.48      490.14     15.35 o 
   3   4   8        6.70       10.52      4.99 o 
   4   4   8        0.27        1.66      6.47 o 
  -7   5   8        2.95        5.10      7.85 o 
  -6   5   8       11.86       12.68      4.85 o 
  -5   5   8      371.71      349.91     13.03 o 
  -4   5   8        5.46        4.71      4.16 o 
  -3   5   8       11.96       15.30      4.29 o 
  -2   5   8      948.18      904.66     37.27 o 
  -1   5   8       31.76       26.28      7.06 o 
   0   5   8       97.15       84.74      9.42 o 
   1   5   8      182.37      174.19     13.34 o 
   2   5   8      225.68      223.43     19.62 o 
   3   5   8        1.97        4.37      5.56 o 
  -6   6   8      292.85      264.78     11.79 o 
  -5   6   8       22.28       21.89      5.88 o 
  -4   6   8       41.37       45.90      8.24 o 
  -3   6   8       69.41       60.42      8.63 o 
  -2   6   8      300.72      309.53     18.05 o 
  -1   6   8        8.35        1.18      7.45 o 
   0   6   8       42.75       52.57      9.02 o 
   1   6   8      124.23      120.83     12.16 o 
  -3   7   8      171.57      160.06     13.73 o 
  -2   7   8       13.51       19.62      8.24 o 
  -1   7   8       62.32       51.00     10.20 o 
  -1  -7   9       25.85       14.52      9.42 o 
   0  -7   9      145.97      141.62     14.52 o 
   1  -7   9       26.12       38.51     10.79 o 
   2  -7   9       57.06       65.92      7.16 o 
  -3  -6   9       13.45       11.38      9.42 o 
  -2  -6   9       42.88       51.78     10.59 o 
  -1  -6   9        4.71        0.00      7.85 o 
   0  -6   9      785.98      754.80     36.09 o 
   1  -6   9      127.63      139.11     13.53 o 
   2  -6   9        0.63        0.00      4.99 o 
   3  -6   9      289.04      294.84     12.54 o 
   4  -6   9        5.79        4.32      7.06 o 
  -4  -5   9      450.56      458.61     24.72 o 
  -3  -5   9      319.26      304.82     19.22 o 
  -2  -5   9      230.22      183.99     14.91 o 
  -1  -5   9      347.20      362.89     20.40 o 
   0  -5   9       24.90       23.00      5.88 o 
   1  -5   9        0.81        0.00      5.30 o 
   2  -5   9       37.53       37.68      5.56 o 
   3  -5   9      226.17      219.68      8.82 o 
   4  -5   9       68.88       73.75     10.20 o 
   5  -5   9        1.00        0.00      5.08 o 
  -5  -4   9      204.50      220.75     10.23 o 
  -4  -4   9        0.04        0.00      7.85 o 
  -3  -4   9       48.90       38.84      9.02 o 
  -2  -4   9       13.96        7.06      6.28 o 
  -1  -4   9      531.52      520.97     16.58 o 
   0  -4   9      317.71      307.30     11.73 o 
   1  -4   9        2.90        0.00      4.24 o 
   2  -4   9      868.09      835.72     26.01 o 
   3  -4   9        0.14        0.00      4.90 o 
   4  -4   9        6.07        0.39      7.85 o 
   5  -4   9       46.51       49.82     10.59 o 
  -6  -3   9       16.71       16.08      9.42 o 
  -5  -3   9      508.86      528.05     28.25 o 
  -4  -3   9      283.05      266.38     17.26 o 
  -3  -3   9        5.22        4.32      7.06 o 
  -2  -3   9     1653.43     1668.88     69.05 o 
  -1  -3   9       37.60       39.68      4.69 o 
   0  -3   9        8.95       13.62      4.29 o 
   1  -3   9      125.46      138.60      9.02 o 
   2  -3   9      967.79      948.43     34.33 o 
   3  -3   9       10.04       12.79      5.13 o 
   4  -3   9        1.06        5.10      7.85 o 
   5  -3   9      246.69      251.86     18.44 o 
  -6  -2   9      365.02      370.34     23.15 o 
  -5  -2   9       37.35       32.95      9.42 o 
  -4  -2   9       32.51       34.52      8.63 o 
  -3  -2   9       68.41       67.87      8.63 o 
  -2  -2   9     1623.74     1633.69     49.82 o 
  -1  -2   9      118.39      109.62      6.48 o 
   0  -2   9      340.45      338.23     12.20 o 
   1  -2   9     1936.40     1927.12     77.87 o 
   2  -2   9       21.44       23.38      5.49 o 
   3  -2   9        3.19        0.98      4.44 o 
   4  -2   9       24.58       14.91      8.63 o 
   5  -2   9      117.03      158.89     15.30 o 
  -7  -1   9       10.67       22.36      9.42 o 
  -6  -1   9      563.97      530.79     27.85 o 
  -5  -1   9      217.48      194.98     14.52 o 
  -4  -1   9      143.02      156.53     13.34 o 
  -3  -1   9      118.92      134.56     11.77 o 
  -2  -1   9      113.80      121.99      7.04 o 
  -1  -1   9      670.65      704.02     21.31 o 
   0  -1   9        2.47        5.13      5.10 o 
   1  -1   9     1789.17     1941.45     54.17 o 
   2  -1   9        0.14        0.00      5.10 o 
   3  -1   9       32.51       28.11      8.83 o 
   4  -1   9      271.41      298.94     18.05 o 
   5  -1   9        8.94        1.18      9.42 o 
  -7   0   9      158.41      133.78     12.95 o 
  -6   0   9       24.38       23.15      7.85 o 
  -5   0   9       16.02       14.91      7.45 o 
  -4   0   9      194.66      194.19     13.34 o 
  -3   0   9     1020.26      990.90     28.75 o 
  -2   0   9       60.85       73.42      5.36 o 
  -1   0   9      496.11      508.42     16.08 o 
   0   0   9     1563.38     1612.16     51.59 o 
   1   0   9       69.88       82.12      7.65 o 
   2   0   9       61.60       58.05     10.40 o 
   3   0   9       33.36       30.60      8.63 o 
   4   0   9      208.95      259.71     18.05 o 
   5   0   9       17.39       17.65      9.42 o 
  -7   1   9      301.44      262.85     17.26 o 
  -6   1   9        3.55        0.00      7.06 o 
  -5   1   9      379.79      379.36     20.01 o 
  -4   1   9     1120.94     1112.59     47.08 o 
  -3   1   9      220.47      222.71      9.14 o 
  -2   1   9      469.42      467.21     19.62 o 
  -1   1   9        4.34        5.19      3.74 o 
   0   1   9     1163.04     1327.53     47.47 o 
   1   1   9       81.46       81.87      8.43 o 
   2   1   9      258.33      258.92     15.30 o 
   3   1   9      421.71      428.15     13.18 o 
   4   1   9       32.85       42.37     10.20 o 
   5   1   9        5.73        8.63      9.42 o 
  -7   2   9       23.87       30.60      8.63 o 
  -6   2   9      123.30      129.46     11.77 o 
  -5   2   9       49.66       58.45      8.24 o 
  -4   2   9      412.96      419.55     14.27 o 
  -3   2   9       27.63       22.36      4.29 o 
  -2   2   9      954.62      980.75     28.56 o 
  -1   2   9     1033.69     1023.38     29.81 o 
   0   2   9      126.26      138.09     10.98 o 
   1   2   9      248.88      230.29     14.52 o 
   2   2   9        1.67        5.10      6.67 o 
   3   2   9      104.95      114.82      6.67 o 
   4   2   9        9.76       13.18      4.90 o 
  -7   3   9        0.39        6.28      7.45 o 
  -6   3   9      121.18      137.31     12.16 o 
  -5   3   9      461.87      460.57     23.15 o 
  -4   3   9        2.43        0.00      4.02 o 
  -3   3   9      360.71      381.21     13.45 o 
  -2   3   9      201.14      186.59      8.60 o 
  -1   3   9      577.13      574.34     25.89 o 
   0   3   9      212.69      218.52     14.91 o 
   1   3   9      137.22      131.82     11.77 o 
   2   3   9      424.63      400.94     20.79 o 
   3   3   9       16.52       25.90      5.08 o 
   4   3   9       52.66       54.71      6.22 o 
  -7   4   9      116.58      116.91     12.16 o 
  -6   4   9        2.71       12.95      7.06 o 
  -5   4   9      320.17      310.85     12.17 o 
  -4   4   9        9.60       12.22      4.57 o 
  -3   4   9      579.56      588.20     18.72 o 
  -2   4   9      277.99      255.39     14.91 o 
  -1   4   9       88.70       84.35      9.42 o 
   0   4   9      394.06      330.32     18.05 o 
   1   4   9        0.53        4.32      7.06 o 
   2   4   9       75.88       60.42      9.81 o 
   3   4   9       48.28       49.65      6.13 o 
  -6   5   9       30.11       39.62      9.02 o 
  -5   5   9       13.82        5.05      4.97 o 
  -4   5   9      401.87      419.86     14.84 o 
  -3   5   9       53.35       67.08      9.42 o 
  -2   5   9      213.89      185.95     14.12 o 
  -1   5   9       92.10       85.92     10.20 o 
   0   5   9      349.87      358.18     20.01 o 
   1   5   9       47.11       44.72      9.42 o 
   2   5   9        0.95       13.73      8.63 o 
  -4   6   9      381.06      374.66     20.40 o 
  -3   6   9       53.41       54.53      9.81 o 
  -2   6   9        0.20        0.00      7.06 o 
  -1   6   9      153.90      122.40     12.55 o 
   0   6   9       21.08       32.95      9.42 o 
  -2  -6  10      238.80      263.24     18.44 o 
  -1  -6  10      274.52      263.63     18.05 o 
   0  -6  10        3.03        0.00      7.85 o 
   1  -6  10        0.43        0.00      5.15 o 
   2  -6  10       42.64       32.36      7.65 o 
   3  -6  10       49.37       60.42      7.53 o 
  -4  -5  10        2.51        5.88      9.02 o 
  -3  -5  10        2.85        0.00      7.85 o 
  -2  -5  10       72.47       63.95     10.59 o 
  -1  -5  10      425.42      418.99     22.75 o 
   0  -5  10       91.08       80.29      6.67 o 
   1  -5  10       89.14       89.58      7.04 o 
   2  -5  10      202.07      190.71      8.45 o 
   3  -5  10       21.11       21.51      6.22 o 
   4  -5  10       42.99       40.02      9.81 o 
  -5  -4  10      289.73      287.95     19.62 o 
  -4  -4  10       96.82       82.78     11.38 o 
  -3  -4  10      347.80      370.73     20.79 o 
  -2  -4  10      379.28      442.13     23.54 o 
  -1  -4  10      211.78      232.25     15.30 o 
   0  -4  10      208.08      215.64     10.33 o 
   1  -4  10       12.46       13.75      5.25 o 
   2  -4  10      304.45      311.51     24.52 o 
   3  -4  10       20.59       13.53      8.43 o 
   4  -4  10      179.08      207.53     16.48 o 
  -5  -3  10       29.97       31.38      9.42 o 
  -4  -3  10       87.92       96.51     11.77 o 
  -3  -3  10      159.77      135.74     12.16 o 
  -2  -3  10      476.73      467.24     23.54 o 
  -1  -3  10       32.24       33.93      5.08 o 
   0  -3  10      925.57      954.16     28.51 o 
   1  -3  10        4.95        0.00      4.52 o 
   2  -3  10        0.73        0.00      5.25 o 
   3  -3  10      363.73      334.18     15.89 o 
   4  -3  10       21.35       19.22      9.81 o 
   5  -3  10       76.84       71.79     11.77 o 
  -6  -2  10      158.18      155.75     15.30 o 
  -5  -2  10       31.77       23.54      9.42 o 
  -4  -2  10      948.60      933.70     41.98 o 
  -3  -2  10      246.02      248.33     15.69 o 
  -2  -2  10       68.72       66.69      8.63 o 
  -1  -2  10        8.06        6.07      4.13 o 
   0  -2  10       26.50       22.25      4.85 o 
   1  -2  10       21.56       17.88      4.85 o 
   2  -2  10       31.33       27.03      5.83 o 
   3  -2  10      568.10      540.23     38.64 o 
   4  -2  10       27.54       32.56      9.42 o 
   5  -2  10       17.97       24.32     10.98 o 
  -6  -1  10        2.51        0.00      8.24 o 
  -5  -1  10       48.81       45.51      9.42 o 
  -4  -1  10      158.41      151.43     13.34 o 
  -3  -1  10      792.26      739.11     33.74 o 
  -2  -1  10      125.87      117.06      6.76 o 
  -1  -1  10      825.23      894.69     26.59 o 
   0  -1  10      481.16      515.47     17.06 o 
   1  -1  10       14.36       20.61      4.99 o 
   2  -1  10      356.45      351.30     15.30 o 
   3  -1  10       55.91       64.73     10.20 o 
   4  -1  10       78.71       68.65     10.98 o 
   5  -1  10        7.51        0.00      9.02 o 
  -7   0  10      136.45      112.20     12.95 o 
  -6   0  10        2.53        0.00      7.85 o 
  -5   0  10      727.82      759.12     35.31 o 
  -4   0  10       48.63       55.71      9.02 o 
  -3   0  10       15.18       10.59      6.67 o 
  -2   0  10     1061.47     1063.25     31.01 o 
  -1   0  10      504.79      539.76     17.47 o 
   0   0  10      136.36      144.52     12.75 o 
   1   0  10       11.16        3.42      4.69 o 
   2   0  10      682.35      685.76     30.99 o 
   3   0  10        8.13        8.63      8.24 o 
   4   0  10        1.98        0.00      8.63 o 
  -7   1  10        0.06        8.24      8.63 o 
  -6   1  10      150.34      144.76     12.95 o 
  -5   1  10      342.12      358.57     20.40 o 
  -4   1  10       46.26       41.98      7.85 o 
  -3   1  10       27.29       21.43      4.80 o 
  -2   1  10     1012.55     1041.75     30.48 o 
  -1   1  10       17.94       18.23      4.29 o 
   0   1  10       32.42       29.99      4.80 o 
   1   1  10      541.70      532.36     25.11 o 
   2   1  10      204.47      238.92     16.08 o 
   3   1  10       23.62       27.85      9.02 o 
   4   1  10        3.15        5.10      9.42 o 
  -7   2  10       15.54       11.38      9.42 o 
  -6   2  10      370.55      374.26     21.97 o 
  -5   2  10        4.07       13.34      7.45 o 
  -4   2  10        2.45        0.00      4.41 o 
  -3   2  10      710.62      692.72     21.76 o 
  -2   2  10      126.73      153.27      8.18 o 
  -1   2  10       86.81       90.80      6.36 o 
   0   2  10       54.07       59.63      9.02 o 
   1   2  10      648.35      666.53     30.21 o 
   2   2  10       26.11       20.40      7.85 o 
   3   2  10        2.06        0.00      7.45 o 
   4   2  10      152.17      134.56     14.12 o 
  -6   3  10      270.77      248.33     16.48 o 
  -5   3  10        0.01        0.00      6.67 o 
  -4   3  10        6.75        3.35      6.47 o 
  -3   3  10     1329.64     1277.01     36.87 o 
  -2   3  10        0.14        0.00      4.24 o 
  -1   3  10       31.15       26.68      7.85 o 
   0   3  10      320.09      304.82     18.44 o 
   1   3  10      201.30      189.88     14.12 o 
   2   3  10        0.20        0.00      7.45 o 
   3   3  10       14.02        9.42      8.63 o 
  -6   4  10        8.55       12.95      7.85 o 
  -5   4  10      106.07      111.81     10.98 o 
  -4   4  10      126.05      128.90      8.04 o 
  -3   4  10      300.53      308.35     18.05 o 
  -2   4  10       31.28       25.50      7.85 o 
  -1   4  10        4.85        8.63      7.85 o 
   0   4  10      613.29      615.14     29.42 o 
   1   4  10       31.60       32.17      9.02 o 
   2   4  10       30.18       15.30      9.42 o 
  -5   5  10       25.19       11.77      5.55 o 
  -4   5  10      378.06      383.29     20.79 o 
  -3   5  10       46.54       45.51      9.42 o 
  -2   5  10      143.01      146.72     13.34 o 
  -1   5  10      184.75      182.42     14.52 o 
   0   5  10      120.58      132.99     13.34 o 
  -3  -5  11      368.54      378.19     21.97 o 
  -2  -5  11       50.67       52.57     10.59 o 
  -1  -5  11        0.22        2.35      7.85 o 
   0  -5  11       61.58       69.44     11.38 o 
   1  -5  11      251.11      272.02     12.34 o 
   2  -5  11       17.00       16.11      6.31 o 
  -4  -4  11       26.75       23.93      9.42 o 
  -3  -4  11      304.95      316.99     20.01 o 
  -2  -4  11       80.04       80.03     10.20 o 
  -1  -4  11       40.09       36.88      8.63 o 
   0  -4  11      556.05      558.56     26.87 o 
   1  -4  11        4.24        1.63      6.28 o 
   2  -4  11       37.02       33.39      6.92 o 
   3  -4  11        2.90        0.00      6.20 o 
  -5  -3  11       64.65       69.83     11.38 o 
  -4  -3  11      503.05      541.78     28.25 o 
  -3  -3  11        3.02        5.49      7.85 o 
  -2  -3  11      152.08      155.75     13.34 o 
  -1  -3  11       66.65       63.86     11.18 o 
   0  -3  11      415.14      429.40     15.53 o 
   1  -3  11      154.72      177.43     16.08 o 
   2  -3  11       32.78       31.63      7.06 o 
   3  -3  11       36.36       32.75      7.07 o 
   4  -3  11       51.66       47.47     11.77 o 
  -5  -2  11       11.57       22.75     10.20 o 
  -4  -2  11      353.39      338.96     20.40 o 
  -3  -2  11       62.70       61.98      9.42 o 
  -2  -2  11       69.93       70.62      9.42 o 
  -1  -2  11     1003.27      975.56     29.22 o 
   0  -2  11       41.90       46.49      5.83 o 
   1  -2  11        8.82        5.60      5.13 o 
   2  -2  11      342.31      338.77     14.28 o 
   3  -2  11       93.50      122.79     12.95 o 
   4  -2  11        0.11        0.00      8.63 o 
  -6  -1  11      172.33      194.19     16.87 o 
  -5  -1  11      494.29      545.70     29.03 o 
  -4  -1  11       37.58       23.93      8.63 o 
  -3  -1  11      129.07      137.70     12.16 o 
  -2  -1  11      143.94      128.70      7.59 o 
  -1  -1  11      669.26      696.19     21.76 o 
   0  -1  11      157.29      150.97      8.83 o 
   1  -1  11      106.68      130.42      8.46 o 
   2  -1  11      424.38      428.01     22.75 o 
   3  -1  11        9.17       12.95      8.63 o 
   4  -1  11       49.68       31.78     10.20 o 
  -6   0  11        5.97       10.98      9.02 o 
  -5   0  11      337.98      319.73     20.01 o 
  -4   0  11       38.52       32.95      8.63 o 
  -3   0  11      341.76      329.15     18.83 o 
  -2   0  11      540.60      546.75     31.58 o 
  -1   0  11        5.50       10.02      4.57 o 
   0   0  11      232.84      224.26     10.38 o 
   1   0  11       41.23       34.52      9.02 o 
   2   0  11       81.08      102.39     11.77 o 
   3   0  11       33.89       29.42      9.81 o 
   4   0  11       39.65       61.59     11.38 o 
  -6   1  11      249.09      251.08     18.44 o 
  -5   1  11        7.37       14.52      8.24 o 
  -4   1  11      222.94      227.54     15.69 o 
  -3   1  11       16.82        8.90      5.13 o 
  -2   1  11      470.35      465.39     19.42 o 
  -1   1  11      185.11      172.00      9.27 o 
   0   1  11       32.78       29.42      7.85 o 
   1   1  11      563.08      544.13     26.28 o 
   2   1  11        2.38        0.00      8.24 o 
   3   1  11       69.83       66.30     10.59 o 
  -6   2  11       94.48       67.87     11.77 o 
  -5   2  11       42.79       38.45      9.42 o 
  -4   2  11      397.03      417.02     22.75 o 
  -3   2  11      343.97      344.41     25.30 o 
  -2   2  11      160.38      156.08     10.59 o 
  -1   2  11      801.59      755.98     33.35 o 
   0   2  11       16.76        5.49      7.45 o 
   1   2  11      181.47      176.54     14.52 o 
   2   2  11       58.11       61.59     10.59 o 
   3   2  11       43.82       46.29      9.81 o 
  -5   3  11      367.64      420.16     23.54 o 
  -4   3  11       13.98       15.06      5.68 o 
  -3   3  11       77.85       84.84      8.63 o 
  -2   3  11       98.37       76.89     10.59 o 
  -1   3  11      329.90      320.12     18.83 o 
   0   3  11      101.09      116.52     12.55 o 
   1   3  11       24.89       29.42      9.02 o 
   2   3  11      212.99      184.39     15.69 o 
  -5   4  11      276.26      321.30     20.01 o 
  -4   4  11       75.68       81.45      7.65 o 
  -3   4  11       10.93        7.06      8.24 o 
  -2   4  11      404.49      415.46     22.36 o 
  -1   4  11       18.93       28.64      9.81 o 
   0   4  11       26.03       33.35     10.59 o 
  -2   5  11      402.66      411.92     23.15 o 
  -2  -4  12      188.31      183.60     15.30 o 
  -1  -4  12        4.29        7.06      7.85 o 
   0  -4  12       57.18       54.37      7.04 o 
   1  -4  12        0.58        0.00      5.55 o 
   2  -4  12      155.89      153.72     10.33 o 
  -4  -3  12       39.52       45.51     10.59 o 
  -3  -3  12        1.96        0.00      7.85 o 
  -2  -3  12      483.49      486.86     24.72 o 
  -1  -3  12      217.08      219.30     15.69 o 
   0  -3  12       10.29       11.14      5.40 o 
   1  -3  12      188.21      186.78     13.14 o 
   2  -3  12        4.35        0.00      6.38 o 
  -4  -2  12       28.52       46.68      9.81 o 
  -3  -2  12      263.66      276.97     18.05 o 
  -2  -2  12       79.39       82.78      9.81 o 
  -1  -2  12      148.38      153.93     10.59 o 
   0  -2  12       86.58       78.86     10.40 o 
   1  -2  12      407.13      439.96     16.50 o 
   2  -2  12        4.40        4.32      8.63 o 
   3  -2  12        3.04        0.00      9.81 o 
  -5  -1  12       71.31       56.49     11.77 o 
  -4  -1  12        6.67        6.67      8.24 o 
  -3  -1  12      732.78      704.59     32.95 o 
  -2  -1  12       23.00       24.32      7.45 o 
  -1  -1  12        0.42        0.00      4.69 o 
   0  -1  12      362.11      361.55     13.86 o 
   1  -1  12       18.61       25.11      9.42 o 
   2  -1  12        9.11        7.85      8.24 o 
   3  -1  12       12.46        8.63      9.42 o 
  -5   0  12       34.83       41.98     11.38 o 
  -4   0  12      423.45      426.44     24.32 o 
  -3   0  12      139.36      122.79     11.77 o 
  -2   0  12       20.74       28.35      8.43 o 
  -1   0  12       22.93       20.68      6.67 o 
   0   0  12      530.45      575.91     27.07 o 
   1   0  12        0.57        0.00      8.63 o 
   2   0  12       27.78       17.26      9.02 o 
  -5   1  12        0.00        0.00      9.02 o 
  -4   1  12      496.08      473.12     25.50 o 
  -3   1  12        1.37        1.96      7.85 o 
  -2   1  12       26.10       28.52      5.55 o 
  -1   1  12      500.18      475.48     23.93 o 
   0   1  12      214.63      214.99     16.08 o 
   1   1  12       32.26       30.60      9.42 o 
   2   1  12       39.06       34.13      9.81 o 
  -5   2  12      228.72      265.59     19.22 o 
  -4   2  12      175.20      196.15     15.30 o 
  -3   2  12       45.97       35.51      6.10 o 
  -2   2  12        0.22        0.00      7.45 o 
  -1   2  12      465.48      550.80     27.07 o 
   0   2  12       11.49       19.22      9.02 o 
   1   2  12       30.30       23.54      9.02 o 
  -4   3  12       11.66       21.58      9.02 o 
  -3   3  12      131.82      158.10     14.12 o 
  -2   3  12      231.12      203.22     16.48 o 
  -1   3  12      113.63      145.55     14.12 o 
   0   3  12       34.34       29.03      9.81 o 
  -2  -3  13       38.73       36.48      9.02 o 
  -1  -3  13        0.19        1.96      7.45 o 
   0  -3  13       24.16       29.70      6.36 o 
  -3  -2  13      411.09      438.99     24.32 o 
  -2  -2  13        6.97        3.92      7.85 o 
  -1  -2  13      182.09      169.87     14.12 o 
   0  -2  13       74.28       65.73      6.92 o 
   1  -2  13      117.36      135.24      9.43 o 
  -3  -1  13       90.53       79.25     10.98 o 
  -2  -1  13      136.59      152.22     12.95 o 
  -1  -1  13      104.92      114.06      8.15 o 
   0  -1  13      240.65      261.68     11.93 o 
   1  -1  13       17.49       20.79      9.42 o 
  -4   0  13      142.39      139.66     14.52 o 
  -3   0  13       15.39       15.30      8.63 o 
  -2   0  13      294.85      280.50     17.65 o 
  -1   0  13       44.43       36.28      6.03 o 
   0   0  13       96.84      121.22     12.95 o 
   1   0  13      112.42      107.88     13.34 o 
  -3   1  13      157.60      157.71     14.12 o 
  -2   1  13      190.69      224.52     11.09 o 
  -1   1  13       85.26      116.52     12.16 o 
   0   1  13       27.95       30.60      9.02 o 
  -2   2  13        0.03       22.36      9.42 o 
  -1   2  13        9.19        7.06      8.63 o 
                                                 
